# Supplementary material for: Multiregion WES of metastatic pancreatic neuroendocrine tumors revealed heterogeneity in genomic alterations, immune microenvironment and evolutionary patterns
Source: Cell Commun Signal. 2024 Mar 6;22:164. doi: 10.1186/s12964-024-01545-6 (PMC10916270; doi:10.1186/s12964-024-01545-6)
Supplement: Supplementary file 1 — Supplementary Material 1. [file 12964_2024_1545_MOESM1_ESM.zip]

Archive with 6 entries (6 files):
- new Figure S.docx
- Table.S1.Basic information.xlsx
- Table.S2.Ruijin cohort WES data.xlsx
- Table.S3.MSK-MET.PANET.xlsx
- Table.S4.MSK.PANET.actionable mutations.xlsx
- Table.S5.Sample information.xlsx
