# Supplementary material for: Multiregion WES of metastatic pancreatic neuroendocrine tumors revealed heterogeneity in genomic alterations, immune microenvironment and evolutionary patterns
Source: Cell Commun Signal. 2024 Mar 6;22:164. doi: 10.1186/s12964-024-01545-6 (PMC10916270; doi:10.1186/s12964-024-01545-6)
Supplement: Supplementary file 1 — Supplementary Material 1. [file 12964_2024_1545_MOESM1_ESM.zip › Table.S1.Basic information.xlsx]

## Sheet: Basic information
Patient ID	Gender	Age	TNM	Syn/Meta	Preoperative treatment	postsurgery treatment	Samples from PT	Samples from LN	Samples from LM	Total	Genetic analysis	mIHC analysis	DAXX/MEN1 group	Evolutionary origins
P1	Male	40	T2N1M1a	Synchronous	No	Sandostatin LAR, TAE	1	4	1	6	Yes	No	Mut	Common
P2	Male	50	T3N1M1a	Synchronous	No	Sandostatin LAR	3	1	1	5	Yes	Yes	Mut	Distinct
P3	Female	53	T2N1M1c	Synchronous	No	Temozolamide+capecitabine	1	3	1	5	Yes	Yes	Wild	Common
P4	Male	52	T2N1M1a	Synchronous	No	Sandostatin LAR	4	1	4	9	Yes	No	Mut	Distinct
P5	Female	31	T3N1M1c	Synchronous	No	Sandostatin LAR	4	2	1	7	Yes	Yes	Wild	Distinct
P6	Male	65	T2N1M1a	Synchronous	No	Sandostatin LAR	4	3	2	9	Yes	Yes	Mut	Distinct
P7	Male	47	T2N1M1a	Metachronous	No	Sandostatin LAR, Surufatinib, Everolimus	2	4	1	7	Yes	Yes	Mut	Distinct
P8	Male	26	T3N1M1a	Synchronous	No	Sandostatin LAR, TAE	5	1	2	8	No	Yes	Wild	/
P9	Male	34	T3N0M1a	Synchronous	No	Sandostatin LAR	4	1	3	8	No	Yes	Mut	/
P10	Male	50	T2N1M1a	Synchronous	No	Sandostatin LAR	2	5	1	8	Yes	Yes	Wild	Common
P11	Male	60	T4N1M1a	Synchronous	No	Sandostatin LAR	4	4	1	9	Yes	Yes	Mut	Distinct
P12	Male	67	T3N1M1a	Synchronous	No	Sandostatin LAR	4	4	2	10	Yes	Yes	Mut	Distinct
Abbreviations: PT, primary tumor; LN, lymph node; LM, liver metastasis; mIHC, multiplex Immunohistochemistry; TAE, transcatheter arterial embolization
