# Supplementary material for: Multiregion WES of metastatic pancreatic neuroendocrine tumors revealed heterogeneity in genomic alterations, immune microenvironment and evolutionary patterns
Source: Cell Commun Signal. 2024 Mar 6;22:164. doi: 10.1186/s12964-024-01545-6 (PMC10916270; doi:10.1186/s12964-024-01545-6)
Supplement: Supplementary file 1 — Supplementary Material 1. [file 12964_2024_1545_MOESM1_ESM.zip › Table.S2.Ruijin cohort WES data.xlsx]

## Sheet: WES data
Tumor_Sample_Barcode	sample_id	Controll_sample_id	site	Sex	group	site_group	PatientID	PatientID_name	site_group2	site_group3	MEN1/DAXX_type	batch_id	of_pairs	seq_coverage	mean_coverage	overall_duplicate_rate	target_duplicate_rate	optical_duplicate_rate	raw_on_target	raw_on_flanking	raw_off_target	on_target	on_flanking	off_target	insert_size_median	mapping_rate	cov_95	cov_99	insert_size	cov_median	niqr	q20_perc	q30_perc	inter_chrom_fraction	seq_error_rate	pair_match	snp_concordance_per	raw_reads	data_size	cellularity	Ploidy	ploidy.mean.cn	Tumor_cell_content	cellularity_combined	mean_coverage*cellularity	mean_coverage*cellularity_combined	msi_level	MSI	TMB_count
P1-lymph-2	LBJ200211012	109650W01X2	lymph-2	Male	metastatic	lymph	P1	P1_LL	lymph	lymph	Mut	seq_GBFEDIMC_wbb	119524395	469.941	278.937	0.369845	0.397249	0	0.79577	0.146583	0.0576462	0.792239	0.144512	0.0632489	170	0.99625	57	0	181.774	193	1.37824	0.973315	0.935953	0.0196464		Y	0.967742	239048790	35857318500	0.52	3.1	2.87654	0.7	0.61	145.047	170.152	MSS	0.26	46
P1-lymph-3	LBJ300211012	109650W01X2	lymph-3	Male	metastatic	lymph	P1	P1_LL	lymph	lymph	Mut	seq_GBFEDIMC_wbb	117790226	453.828	263.824	0.370663	0.406782	0	0.806485	0.130494	0.0630214	0.799098	0.128292	0.07261	152	0.997484	63	0	164.997	197	1.08629	0.974634	0.937327	0.0241162		Y	0.935484	235580452	35337067800	0.56	3.1	2.86015	0.2	0.38	147.741	100.253	MSS	0.27	57
P1-lymph-4	LBJ400211012	109650W01X2	lymph-4	Male	metastatic	lymph	P1	P1_LL	lymph	lymph	Mut	seq_GBFEDIMC_wbb	124452650	451.452	255.734	0.337297	0.411488	0	0.781902	0.113625	0.104473	0.760788	0.109277	0.129934	137	0.996403	62	0	153.011	209	0.961722	0.974217	0.937234	0.0559735		Y	0.967742	248905300	37335795000	0.32	2.1	1.99751	0.6	0.46	81.8349	117.638	MSS	0.29	50
P1-pancreas-4	Y400211012	109650W01X2	pancreas-4	Male	primary	pancreas	P1	P1_LL	pancreas	pancreas	Mut	seq_GBFEDIMC_wbb	138248880	523.954	261.521	0.433452	0.485382	0	0.795648	0.131651	0.0727008	0.781444	0.128317	0.0902391	151	0.996433	74	0	163.683	217	0.884793	0.972939	0.934018	0.0352945		Y	0.967742	276497760	41474664000	0.32	3.1	2.90534	0.5	0.41	83.6867	107.224	MSS	0.26	60
P1-lymph-1	109650S05	109650W01X2	lymph-1	Male	metastatic	lymph	P1	P1_LL	lymph	lymph	Mut	seq-WES-20210907-01	142453902	557.092	363.247	0.321494	0.339751	0	0.801918	0.142074	0.056008	0.795646	0.14487	0.0594836	162	0.997008	88	0	173.862	271	1.14391	0.966712	0.919755	0.0120634		Y	0.967742	284907804	42736170600	0.29	3.1	2.97228	0.4	0.345	105.342	125.32	MSS	0.24	27
P1-liver-1	109650S04	109650W01X2	liver-1	Male	metastatic	liver	P1	P1_LL	liver	distant	Mut	seq-WES-20210914-01	101875002	391.18	279.181	0.263107	0.280016	0	0.801959	0.1417	0.0563416	0.798025	0.14285	0.0591248	158	0.99694	80	0	170.375	227	0.889868	0.960961	0.912504	0.0135611		Y	0.967742	203750004	30562500600	0.37	3.1	2.89917	0.5	0.435	103.297	121.444	MSS	0.27	41
P3-pancreas-2	116588S02	116588W01X2	pancreas-2	Female	primary	pancreas	P3	P3_WBJ	pancreas	pancreas	Wild	seq-WES-20211213-01	145035826	541.551	328.147	0.361514	0.387336	0	0.741211	0.16817	0.0906187	0.737167	0.167943	0.0948898	194	0.995305	27	0	205.557	234	1.93162	0.962711	0.914405	0.0230166		Y	1	290071652	43510747800	0.81	2	2.08931	0.6	0.705	265.799	231.344	MSS	0.31	21
P3-lymph-3	116588S05	116588W01X2	lymph-3	Female	metastatic	lymph	P3	P3_WBJ	lymph	lymph	Wild	seq-WES-20211213-01	98524614	367.19	226.452	0.355255	0.377626	0	0.744533	0.168355	0.0871119	0.742459	0.167644	0.0898968	190	0.996453	31	0	203.448	152	1.76316	0.966624	0.924868	0.0167676		Y	0.967742	197049228	29557384200	0.35	2	2.13369	0.6	0.475	79.2582	107.565	MSS	0.3	24
P3-lymph-4	116588S07	116588W01X2	lymph-4	Female	metastatic	lymph	P3	P3_WBJ	lymph	lymph	Wild	seq-WES-20211213-01	98390334	381.294	211.43	0.416923	0.440392	0	0.752967	0.177339	0.0696941	0.750926	0.17624	0.072834	205	0.997061	32	0	217.384	150	1.6	0.968639	0.925003	0.0158008		Y	0.967742	196780668	29517100200	0.58	2	1.93866	0.9	0.74	122.629	156.458	MSS	0.29	30
P3-lymph-5	116588S08	116588W01X2	lymph-5	Female	metastatic	lymph	P3	P3_WBJ	lymph	lymph	Wild	seq-WES-20211213-01	140699984	528.891	304.734	0.39507	0.41765	0	0.737583	0.175124	0.0872934	0.734297	0.175311	0.0903915	200	0.996246	47	0	212.062	215	1.62791	0.96401	0.916301	0.0166557		Y	1	281399968	42209995200	0.16	2.1	2.53615	0.6	0.38	48.7574	115.799	MSS	0.28	27
P3-liver	116588S06	116588W01X2	liver	Female	metastatic	liver	P3	P3_WBJ	liver	distant	Wild	seq-WES-20211213-01	107297739	402.073	250.418	0.35362	0.372199	0	0.729873	0.181076	0.0890512	0.728075	0.181059	0.0908661	204	0.996386	49	1	217.231	193	1.29534	0.964547	0.918462	0.0136566		N	0.870968	214595478	32189321700	0.39	2	2.21062	0.2	0.295	97.663	73.8733	MSS	0.28	25
P4-pancreas-1	116641S02X1	116641W01X2	pancreas-1	Male	primary	pancreas	P4	P4_BCJ	pancreas	pancreas	Mut	seq-WES-20211220-01	106007549	401.02	221.939	0.387277	0.433371	0	0.743443	0.162413	0.0941432	0.734133	0.159657	0.10621	191	0.99627	45	0	204.725	167	1.12575	0.967945	0.923793	0.0545951		Y	1	212015098	31802264700	0.74	3.2	2.91628	0.75	0.745	164.235	165.345	MSS	0.31	56
P4-pancreas-2	116641S03X1	116641W01X2	pancreas-2	Male	primary	pancreas	P4	P4_BCJ	pancreas	pancreas	Mut	seq-WES-20211220-01	108420614	407.664	222.776	0.40813	0.441688	0	0.76511	0.151002	0.0838882	0.758138	0.150424	0.0914375	171	0.997184	44	0	181.991	175	1.04571	0.968344	0.924352	0.0229339		Y	1	216841228	32526184200	0.76	1.6	1.51093	0.6	0.68	169.31	151.488	MSS	0.3	60
P4-pancreas-3	116641S04	116641W01X2	pancreas-3	Male	primary	pancreas	P4	P4_BCJ	pancreas	pancreas	Mut	seq-WES-20211213-01	95735073	355.51	204.053	0.368284	0.409895	0	0.757692	0.145948	0.0963601	0.748007	0.144771	0.107222	168	0.996796	36	0	179.725	153	1.15686	0.965692	0.920563	0.0354717		Y	0.967742	191470146	28720521900	0.59	3.1	2.9964	0.8	0.695	120.391	141.817	MSS	0.31	58
P4-pancreas-5	116641S05X1	116641W01X2	pancreas-5	Male	primary	pancreas	P4	P4_BCJ	pancreas	pancreas	Mut	seq-WES-20211220-01	101332796	368.348	202.109	0.38519	0.434241	0	0.747745	0.147076	0.105179	0.737475	0.144229	0.118296	167	0.995489	43	0	178.687	164	0.957317	0.965144	0.919291	0.0428439		Y	1	202665592	30399838800	0.6	2.9	2.94175	0.75	0.675	121.265	136.424	MSS	0.3	68
P4-liver-1	116641S06	116641W01X2	liver-1	Male	metastatic	liver	P4	P4_BCJ	liver	distant	Mut	seq-WES-20211213-01	93318343	350.483	202.534	0.381941	0.412055	0	0.753797	0.160337	0.0858657	0.749549	0.158951	0.0914997	180	0.9964	41	0	192.341	158	1.03797	0.965793	0.919342	0.0252325		Y	1	186636686	27995502900	0.88	1.6	1.51295	0.8	0.84	178.23	170.129	MSS	0.31	62
P4-liver-2	116641S07	116641W01X2	liver-2	Male	metastatic	liver	P4	P4_BCJ	liver	distant	Mut	seq-WES-20211213-01	111829432	413.909	231.738	0.39213	0.426991	0	0.780559	0.139215	0.0802255	0.773596	0.138055	0.0883491	154	0.996416	38	0	167.167	175	1.15429	0.963512	0.918333	0.0224397		Y	1	223658864	33548829600	0.75	1.6	1.52581	0.8	0.775	173.804	179.597	MSS	0.3	59
P4-liver-3	116641S08X1	116641W01X2	liver-3	Male	metastatic	liver	P4	P4_BCJ	liver	distant	Mut	seq-WES-20211213-01	121324036	453.107	230.916	0.435589	0.476457	0	0.769217	0.147265	0.0835184	0.760065	0.145274	0.0946604	162	0.996879	43	0	173.354	182	1.05495	0.968627	0.925257	0.0269456		N	0.903226	242648072	36397210800	0.88	3.2	3.03024	0.8	0.84	203.206	193.969	MSS	0.32	66
P4-liver-4	116641S09X1	116641W01X2	liver-4	Male	metastatic	liver	P4	P4_BCJ	liver	distant	Mut	seq-WES-20211213-01	123527876	463.085	236.491	0.438059	0.476539	0	0.756637	0.156079	0.087284	0.748801	0.154292	0.0969072	172	0.99734	54	0	183.796	196	0.923469	0.969699	0.926966	0.0286303		Y	0.967742	247055752	37058362800	0.84	1.6	1.53817	0.9	0.87	198.652	205.747	MSS	0.3	56
P4-lymph	116641S10	116641W01X2	lymph	Male	metastatic	lymph	P4	P4_BCJ	lymph	lymph	Mut	seq-WES-20211213-01	95656430	342.779	201.841	0.344556	0.394695	0	0.765936	0.135177	0.0988872	0.756167	0.132154	0.11168	149	0.996861	31	0	162.229	160	1.14375	0.964815	0.921499	0.0347216		Y	1	191312860	28696929000	0.95	2.1	2.06867	0.2	0.575	191.749	116.059	MSS	0.31	46
P2-pancreas-2	116234S02	116234W01X2	pancreas-2	Male	primary	pancreas	P2	P2_FWF	pancreas	pancreas	Mut	seq-WES-20211213-01	99529931	377.356	238.088	0.341343	0.362221	0	0.764398	0.157352	0.0782495	0.762205	0.15671	0.081085	176	0.9973	28	0	187.923	149	1.84564	0.970816	0.930421	0.0140813		Y	0.935484	199059862	29858979300	0.82	1.6	1.52124	0.8	0.81	195.232	192.851	MSS	0.35	114
P2-pancreas-3	116234S03	116234W01X2	pancreas-3	Male	primary	pancreas	P2	P2_FWF	pancreas	pancreas	Mut	seq-WES-20211213-01	102621870	386.289	236.77	0.351267	0.379028	0	0.766346	0.151681	0.081973	0.762084	0.150527	0.0873898	170	0.996723	27	0	181.329	152	1.84211	0.962282	0.914921	0.0208191		Y	0.967742	205243740	30786561000	0.53	3	3.01584	0.7	0.615	125.488	145.614	MSS	0.34	135
P2-pancreas-4	116234S04	116234W01X2	pancreas-4	Male	primary	pancreas	P2	P2_FWF	pancreas	pancreas	Mut	seq-WES-20211213-01	99069704	376.82	233.589	0.349174	0.37256	0	0.771431	0.150968	0.0776005	0.767657	0.150715	0.0816286	171	0.996784	21	0	182.446	131	2.19847	0.964538	0.918621	0.0161945		Y	0.967742	198139408	29720911200	0.73	3.1	2.96949	0.8	0.765	170.52	178.696	MSS	0.37	122
P2-liver	116234S05	116234W01X2	liver	Male	metastatic	liver	P2	P2_FWF	liver	distant	Mut	seq-WES-20211213-01	127799551	467.964	287.468	0.350281	0.376889	0	0.719222	0.176299	0.104479	0.714679	0.17597	0.109351	201	0.997045	60	2	216.361	233	1.1073	0.970508	0.928735	0.0275644		Y	1	255599102	38339865300	0.31	2.6	3.08563	0.25	0.28	89.1151	80.491	MSS	0.3	137
P2-lymph	116234S06	116234W01X2	lymph	Male	metastatic	lymph	P2	P2_FWF	lymph	lymph	Mut	seq-WES-20211220-01	107846608	429.15	254.518	0.380322	0.399703	0	0.810049	0.142774	0.0471777	0.805046	0.144703	0.050251	164	0.997221	58	0	175.193	191	1.06806	0.972636	0.931349	0.0116813		Y	0.967742	215693216	32353982400	0.63	3.2	2.99147	0.8	0.715	160.346	181.98	MSS	0.35	150
P5-pancreas-4	118325S09	118325W01X2	pancreas-4	Female	primary	pancreas	P5	P5_CD	pancreas	pancreas	Wild	seq-WES-20211221-01	101121288	383.813	243.959	0.347144	0.362013	0	0.7202	0.203202	0.0765974	0.71945	0.202734	0.0778158	236	0.996918	65	0	248.127	205	0.936585	0.967695	0.918288	0.00926725		Y	1	202242576	30336386400	0.81	1.9	1.91966	0.6	0.705	197.607	171.991	MSS	0.25	37
P5-pancreas-3	118325S08	118325W01X2	pancreas-3	Female	primary	pancreas	P5	P5_CD	pancreas	pancreas	Wild	seq-WES-20211221-01	105765849	375.271	235.978	0.352077	0.368802	0	0.670075	0.202809	0.127116	0.667158	0.20222	0.130622	254	0.996935	64	1	268.289	197	0.93401	0.965555	0.914613	0.00966647		Y	1	211531698	31729754700	0.71	1.9	1.96178	0.2	0.455	167.544	107.37	MSS	0.26	30
P5-pancreas-2	118325S06	118325W01X2	pancreas-2	Female	primary	pancreas	P5	P5_CD	pancreas	pancreas	Wild	seq-WES-20211221-01	120428205	455.593	274.06	0.380224	0.396246	0	0.720812	0.200187	0.0790016	0.720813	0.19923	0.0799572	234	0.997407	70	0	247.359	226	1.00885	0.973295	0.93484	0.0104677		Y	1	240856410	36128461500	0.72	1.9	1.93589	0.3	0.51	197.323	139.771	MSS	0.25	30
P5-liver-1	118325S03	118325W01X2	liver-1	Female	metastatic	liver	P5	P5_CD	liver	distant	Wild	seq-WES-20211221-01	112343852	398.096	244.655	0.365509	0.382968	0	0.675648	0.196409	0.127943	0.67315	0.195245	0.131605	238	0.997481	72	1	252.501	206	0.854369	0.967817	0.9183	0.00956996		Y	1	224687704	33703155600	0.61	1.9	1.90508	0.5	0.555	149.24	135.784	MSS	0.25	34
P5-pancreas-1	118325S05	118325W01X2	pancreas-1	Female	primary	pancreas	P5	P5_CD	pancreas	pancreas	Wild	seq-WES-20211221-01	92385748	352.74	219.822	0.359535	0.374465	0	0.725927	0.199037	0.0750358	0.725588	0.198461	0.0759513	229	0.997915	65	0	240.991	186	0.822581	0.975042	0.93587	0.00878169		Y	1	184771496	27715724400	0.86	1.9	1.93637	0.5	0.68	189.047	149.479	MSS	0.25	28
P5-lymph-1	118325S13	118325W01X2	lymph-1	Female	metastatic	lymph	P5	P5_CD	lymph	lymph	Wild	seq-WES-20220214-01	97934751	367.475	218.454	0.360503	0.394204	0	0.817219	0.119969	0.0628125	0.809503	0.118813	0.0716834	141	0.996345	31	0	152.859	142	1.57042	0.970469	0.937659	0.0203015		Y	0.967742	195869502	29380425300	0.83	2	1.98124	0.8	0.815	181.317	178.04	MSS	0.31	59
P5-lymph-2	118325S14	118325W01X2	lymph-2	Female	metastatic	lymph	P5	P5_CD	lymph	lymph	Wild	seq-WES-20220221-01	125918911	478.137	253.902	0.417985	0.457361	0	0.799894	0.133205	0.0669012	0.790697	0.131235	0.0780686	150	0.996914	50	0	163.851	190	1.23158	0.973142	0.938158	0.0247585		Y	1	251837822	37775673300	0.8	2	1.90324	0.25	0.525	203.122	133.299	MSS	0.29	40
P6-pancreas-5	118973S05	118973W01X2	pancreas-5	Male	primary	pancreas	P6	P6_WGX	pancreas	pancreas	Mut	seq-WES-20220126-01	107975308	397.085	274.798	0.288586	0.303656	0	0.694381	0.205656	0.0999625	0.691622	0.206405	0.101973	247	0.997008	76	5	265.193	228	0.899123	0.96875	0.922374	0.0211645		Y	1	215950616	32392592400	0.59	1.4	1.41968	0.3	0.445	162.131	122.285	MSS	0.25	82
P6-pancreas-2	118973S02	118973W01X2	pancreas-2	Male	primary	pancreas	P6	P6_WGX	pancreas	pancreas	Mut	seq-WES-20220126-01	96757075	360.186	254.089	0.279432	0.29208	0	0.708792	0.203043	0.088165	0.707311	0.203696	0.0889935	237	0.995289	66	4	252.646	209	0.947368	0.961281	0.908622	0.00965803		Y	1	193514150	29027122500	0.48	2.8	2.81	0.4	0.44	121.963	111.799	MSS	0.26	90
P6-pancreas-3	118973S03	118973W01X2	pancreas-3	Male	primary	pancreas	P6	P6_WGX	pancreas	pancreas	Mut	seq-WES-20220126-01	96775354	360.638	254.906	0.26975	0.2875	0	0.712651	0.193235	0.0941147	0.708838	0.193964	0.097198	224	0.996963	64	3	241.082	210	0.995238	0.969532	0.923477	0.0281635		Y	0.967742	193550708	29032606200	0.45	2.7	2.73759	0.6	0.525	114.708	133.826	MSS	0.26	86
P6-pancreas-1	118973S01X1	118973W01X2	pancreas-1	Male	primary	pancreas	P6	P6_WGX	pancreas	pancreas	Mut	seq-WES-20220126-01	113960507	422.778	292.762	0.28268	0.301458	0	0.70859	0.194228	0.0971817	0.704578	0.194947	0.100475	227	0.997032	73	3	242.442	240	0.975	0.969414	0.923083	0.0299044		Y	1	227921014	34188152100	0.51	4.1	4.04935	0.5	0.505	149.309	147.845	MSS	0.27	111
P6-lymph-3	118973S12	118973W01X2	lymph-3	Male	metastatic	lymph	P6	P6_WGX	lymph	lymph	Mut	seq-WES-20220214-01	98811253	373.382	222.474	0.360188	0.394929	0	0.757549	0.159279	0.0831721	0.753179	0.156487	0.0903343	185	0.996281	27	0	199.16	139	1.8705	0.972681	0.934881	0.0370226		Y	1	197622506	29643375900	0.65	3.2	2.86819	0.7	0.675	144.608	150.17	MSS	0.31	105
P6-liver-1-1	118973S13	118973W01X2	liver-1-1	Male	metastatic	liver	P6	P6_WGX	liver	distant	Mut	seq-WES-20220214-01	97640676	373.328	219.593	0.376404	0.404911	0	0.759746	0.165339	0.0749143	0.757403	0.16297	0.0796271	192	0.996588	24	0	206.231	130	2.09231	0.97296	0.935658	0.0261068		Y	1	195281352	29292202800	0.68	3	2.71348	0.7	0.69	149.323	151.519	MSS	0.31	106
P6-lymph-2	118973S11	118973W01X2	lymph-2	Male	metastatic	lymph	P6	P6_WGX	lymph	lymph	Mut	seq-WES-20220214-01	102042655	383.785	234.772	0.347179	0.379454	0	0.755344	0.159955	0.0847008	0.751465	0.157475	0.0910604	186	0.996142	28	0	201.97	140	1.97143	0.971445	0.933894	0.0384605		Y	1	204085310	30612796500	0.63	3.2	2.8223	0.8	0.715	147.906	167.862	MSS	0.31	94
P6-liver-1-2	118973S14	118973W01X2	liver-1-2	Male	metastatic	liver	P6	P6_WGX	liver	distant	Mut	seq-WES-20220221-01	102685389	392.664	221.637	0.398276	0.427906	0	0.764585	0.161728	0.0736872	0.760744	0.159849	0.0794079	186	0.996599	28	0	200.646	132	1.97727	0.969818	0.929604	0.0260014		Y	0.967742	205370778	30805616700	0.66	3	2.74052	0.7	0.68	146.28	150.713	MSS	0.31	99
P6-lymph-1	118973S10	118973W01X2	lymph-1	Male	metastatic	lymph	P6	P6_WGX	lymph	lymph	Mut	seq-WES-20220221-01	102338840	393.053	237.572	0.36559	0.389717	0	0.764639	0.164959	0.0704022	0.762764	0.163557	0.0736784	191	0.996651	27	1	206.212	133	2.19549	0.969242	0.929142	0.0215958		Y	1	204677680	30701652000	0.63	3.2	2.81412	0.8	0.715	149.67	169.864	MSS	0.3	95
P7-lymph-1	119288S05X1	119288W01X2	lymph-1	Male	metastatic	lymph	P7	P7_WS	lymph	lymph	Mut	seq-WES-20220214-01	157074119	588.984	256.228	0.520154	0.552925	0	0.821784	0.122884	0.0553315	0.811729	0.122256	0.0660146	138	0.995036	59	0	150.535	204	0.946078	0.96794	0.924571	0.0200911		Y	0.935484	314148238	47122235700	0.76	3	2.64308	0.8	0.78	194.733	199.858	MSS	0.3	65
P7-pancreas-2	119288S02	119288W01X2	pancreas-2	Male	primary	pancreas	P7	P7_WS	pancreas	pancreas	Mut	seq-WES-20220221-01	96491791	354.354	204.787	0.349946	0.404582	0	0.787587	0.12008	0.0923328	0.770882	0.117879	0.11124	140	0.996838	37	0	153.583	149	1.22819	0.974658	0.938638	0.040132		Y	0.967742	192983582	28947537300	0.68	3.2	2.83605	0.8	0.74	139.255	151.542	MSS	0.34	102
P7-lymph-2	119288S06	119288W01X2	lymph-2	Male	metastatic	lymph	P7	P7_WS	lymph	lymph	Mut	seq-WES-20220221-01	120012709	432.662	220.028	0.432964	0.477765	0	0.818736	0.112476	0.0687876	0.804346	0.110957	0.0846966	128	0.994443	47	0	142.782	176	0.948864	0.966538	0.922088	0.0266961		Y	0.935484	240025418	36003812700	0.61	3.1	2.70348	0.8	0.705	134.217	155.12	MSS	0.31	77
P7-lymph-8	119288S12	119288W01X2	lymph-8	Male	metastatic	lymph	P7	P7_WS	lymph	lymph	Mut	seq-WES-20220221-01	105443984	389.503	207.615	0.414742	0.453489	0	0.821211	0.116598	0.0621915	0.810618	0.115034	0.0743481	133	0.995653	50	0	145.611	168	0.892857	0.971078	0.931438	0.0212402		Y	0.967742	210887968	31633195200	0.68	3.1	2.73102	0.8	0.74	141.178	153.635	MSS	0.31	64
P7-pancreas-1	119288S01X4	119288W01X2	pancreas-1	Male	primary	pancreas	P7	P7_WS	pancreas	pancreas	Mut	seq-WES-20220221-01	96119956	361.999	200.172	0.38625	0.432084	0	0.781991	0.135512	0.0824972	0.769928	0.133109	0.0969632	153	0.996857	42	0	166.299	157	1.07006	0.97502	0.93961	0.0369342		Y	0.967742	192239912	28835986800	0.72	3.2	2.80062	0.8	0.76	144.124	152.131	MSS	0.31	63
P7-lymph-3	119288S07	119288W01X2	lymph-3	Male	metastatic	lymph	P7	P7_WS	lymph	lymph	Mut	seq-WES-20220221-01	101620205	368.844	201.86	0.37383	0.433594	0	0.792477	0.116066	0.0914571	0.773155	0.113808	0.113037	134	0.994824	45	0	147.317	165	0.933333	0.973904	0.936593	0.0393854		N	0.774194	203240410	30486061500	0.65	3.1	2.73793	0.6	0.625	131.209	126.162	MSS	0.32	64
P7-liver	119288S14	119288W01X2	liver	Male	metastatic	liver	P7	P7_WS	liver	distant	Mut	seq-DPSW-20220610-01	140185013	517.531	355.908	0.297785	0.310436	0	0.70404	0.204002	0.0919576	0.704385	0.20395	0.091665	240	0.997075	88	4	257.574	297	1.00337	0.973158	0.93108	0.00872715	0.00215058	Y	0.967742	280370026	42055503900	0.28	3.9	3.3376	0.4	0.34	99.6542	121.009	MSS	0.24	28
P10-liver-2	134522S06	134522W01	liver-2	Male	metastatic	liver	P10	P10_CC	liver	distant	Wild	seq-WES-20220806-01	146160593	554.932	392.69	0.27102	0.287414	0	0.746277	0.178186	0.0755363	0.744154	0.178476	0.0773695	204	0.995293	100	2	215.858	304	1.10197	0.970147	0.928264	0.0187224		Y	1	292321186	43848177900	0.96	2.2	2.10433	0.7	0.83	376.982	325.933	MSS	0.23	35
P10-pancreas-3	134522S03	134522W01	pancreas-3	Male	primary	pancreas	P10	P10_CC	pancreas	pancreas	Wild	seq-WES-20220802-01	120404956	446.552	284.782	0.32337	0.354197	0	0.715884	0.181389	0.102727	0.711386	0.180355	0.108258	228	0.992286	45	1	240.168	172	1.83721	0.973852	0.937559	0.048246		Y	1	240809912	36121486800	0.95	2.4	2.18395	0.2	0.575	270.543	163.75	MSS	0.26	37
P10-pancreas-4	134522S04	134522W01	pancreas-4	Male	primary	pancreas	P10	P10_CC	pancreas	pancreas	Wild	seq-WES-20220802-01	110084579	407.411	252.164	0.340752	0.372423	0	0.716292	0.183159	0.100549	0.711313	0.182249	0.106437	223	0.991548	49	1	234.695	179	1.39106	0.971722	0.93438	0.0495632		Y	1	220169158	33025373700	0.17	2.4	1.56321	0.6	0.385	42.8679	97.0831	MSS	0.25	55
P10-lymph-1	134522S07	134522W01	lymph-1	Male	metastatic	lymph	P10	P10_CC	lymph	lymph	Wild	seq-WES-20220802-01	110951943	407.282	273.931	0.29231	0.320188	0	0.706184	0.189505	0.104311	0.701745	0.188624	0.109632	228	0.993469	60	2	240.473	207	1.2657	0.9647	0.916464	0.0531735		Y	1	221903886	33285582900	0.94	2.3	2.16228	0.8	0.87	257.495	238.32	MSS	0.25	121
P10-lymph-2	134522S08	134522W01	lymph-2	Male	metastatic	lymph	P10	P10_CC	lymph	lymph	Wild	seq-WES-20220802-01	98953700	373.528	267.515	0.257814	0.278009	0	0.727815	0.184662	0.0875228	0.72334	0.185477	0.091183	219	0.994369	59	1	231.267	189	1.34921	0.970915	0.930766	0.0311707		Y	1	197907400	29686110000	0.36	2.8	2.45528	0.4	0.38	96.3054	101.656	MSS	0.24	93
P10-lymph-3	134522S09	134522W01	lymph-3	Male	metastatic	lymph	P10	P10_CC	lymph	lymph	Wild	seq-WES-20220802-01	178345074	657.779	423.998	0.317284	0.346776	0	0.706447	0.188726	0.104827	0.701415	0.187909	0.110676	229	0.994825	97	3	241.803	319	1.25078	0.971851	0.932082	0.0529511		Y	1	356690148	53503522200	0.69	2.5	2.27155	0.8	0.745	292.559	315.879	MSS	0.24	99
P10-lymph-4	134522S10	134522W01	lymph-4	Male	metastatic	lymph	P10	P10_CC	lymph	lymph	Wild	seq-WES-20220802-01	99798243	375.157	237.448	0.326633	0.35757	0	0.72204	0.182228	0.0957323	0.716259	0.181772	0.101969	221	0.995524	52	1	232.864	164	1.35976	0.973072	0.935191	0.047357		Y	0.967742	199596486	29939472900	0.31	2.8	2.46456	0.5	0.405	73.6089	96.1664	MSS	0.25	37
P10-lymph-5	134522S11	134522W01	lymph-5	Male	metastatic	lymph	P10	P10_CC	lymph	lymph	Wild	seq-WES-20220802-01	156048184	584.294	367.326	0.34071	0.364936	0	0.715645	0.193388	0.0909672	0.711971	0.193085	0.0949441	232	0.994843	81	3	244.325	264	1.36364	0.970407	0.929715	0.0343234		Y	1	312096368	46814455200	0.97	2.3	2.14879	0.7	0.835	356.306	306.717	MSS	0.23	41
P12-liver-2	135373S08	135173W01	liver-2	Male	metastatic	liver	P12	P12_ZJ	liver	distant	Mut	seq-WES-20220817-01	98856699	368.883	234.583	0.310409	0.35192	0	0.776333	0.136465	0.0872012	0.767678	0.134812	0.0975099	156	0.995188	58	0	169.151	188	0.925532	0.967671	0.924978	0.0384802		Y	1	197713398	29657009700	0.21	2.9	2.95132	0.3	0.255	49.2624	59.8187	MSS	0.29	88
P12-liver-3	135373S09	135173W01	liver-3	Male	metastatic	liver	P12	P12_ZJ	liver	distant	Mut	seq-WES-20220817-01	107696527	398.988	256.071	0.30328	0.34545	0	0.768212	0.140948	0.0908405	0.759611	0.139459	0.10093	157	0.995491	82	0	169.733	221	0.723982	0.964964	0.917015	0.0460516		Y	1	215393054	32308958100	0.3	2.9	3.00893	0.25	0.275	76.8213	70.4195	MSS	0.27	55
P12-pancreas-1	135373S01	135173W01	pancreas-1	Male	primary	pancreas	P12	P12_ZJ	pancreas	pancreas	Mut	seq-WES-20220817-01	106438817	395.008	216.179	0.391075	0.437806	0	0.736514	0.160249	0.103237	0.726206	0.15781	0.115984	189	0.996147	50	0	201.624	167	1.02395	0.967575	0.923237	0.0548177		Y	1	212877634	31931645100	0.45	3.2	3.02269	0.75	0.6	97.2806	129.707	MSS	0.28	43
P12-pancreas-2	135373S02	135173W01	pancreas-2	Male	primary	pancreas	P12	P12_ZJ	pancreas	pancreas	Mut	seq-WES-20220817-01	160665717	597.439	321.619	0.405425	0.447984	0	0.731526	0.168335	0.100139	0.722326	0.166727	0.110947	199	0.993782	66	1	211.302	245	1.14286	0.967292	0.923233	0.0562288		Y	1	321331434	48199715100	0.83	1.6	1.50417	0.9	0.865	266.944	278.2	MSS	0.29	44
P12-pancreas-3	135373S03	135173W01	pancreas-3	Male	primary	pancreas	P12	P12_ZJ	pancreas	pancreas	Mut	seq-WES-20220817-01	130212809	483.615	268.39	0.383355	0.429708	0	0.736565	0.159911	0.103524	0.726299	0.157623	0.116078	190	0.996028	56	1	202.595	206	1.1068	0.967826	0.923328	0.0548593		Y	1	260425618	39063842700	0.62	3.1	2.92882	0.7	0.66	166.402	177.137	MSS	0.29	54
P12-pancreas-4	135373S04	135173W01	pancreas-4	Male	primary	pancreas	P12	P12_ZJ	pancreas	pancreas	Mut	seq-WES-20220816-01	110024834	404.44	256.234	0.303318	0.352005	0	0.73852	0.152203	0.109277	0.727998	0.15014	0.121862	176	0.994945	63	0	190.602	206	0.946602	0.963432	0.914084	0.0686406		Y	1	220049668	33007450200	0.64	3.1	2.96819	0.8	0.72	163.99	184.488	MSS	0.29	62
P12-lymph-2	135373S06	135173W01	lymph-2	Male	metastatic	lymph	P12	P12_ZJ	lymph	lymph	Mut	seq-WES-20220817-01	111698926	396.072	241.114	0.304587	0.371353	0	0.760991	0.122093	0.116916	0.743203	0.119224	0.137573	141	0.996537	64	0	155.251	212	0.759434	0.969392	0.926195	0.0588221		Y	0.967742	223397852	33509677800	0.34	3	2.99371	0.5	0.42	81.9788	101.268	MSS	0.29	58
P12-lymph-3	135373S10	135173W01	lymph-3	Male	metastatic	lymph	P12	P12_ZJ	lymph	lymph	Mut	seq-WES-20220822-01	106926443	396.338	234.348	0.352685	0.395284	0	0.783814	0.134928	0.0812588	0.774278	0.133206	0.0925157	150	0.994874	56	0	163.393	191	0.942408	0.967173	0.922897	0.0351822		N	0.83871	213852886	32077932900	0.6	3	2.94136	0.7	0.65	140.609	152.326	MSS	0.29	79
P12-lymph-4	135173S01	135173W01	lymph-4	Male	metastatic	lymph	P12	P12_ZJ	lymph	lymph	Mut	seq-DPSW-20220802-01	123434791	471.205	255.27	0.421346	0.449754	0	0.754062	0.167203	0.0787347	0.750741	0.166044	0.0832148	192	0.996878	57	0	206.467	185	1.14595	0.968327	0.925836	0.0225052	0.00224979	Y	1	246869582	37030437300	0.66	3.1	2.98191	0.6	0.63	168.478	160.82	MSS	0.28	51
P12-lymph-5	135173S02	135173W01	lymph-5	Male	metastatic	lymph	P12	P12_ZJ	lymph	lymph	Mut	seq-DPSW-20220802-01	110768196	424.999	244.127	0.392349	0.41821	0	0.768267	0.158775	0.0729578	0.765748	0.157648	0.076604	182	0.996313	48	0	196.242	166	1.28916	0.970152	0.929935	0.0194099	0.00224979	Y	1	221536392	33230458800	0.72	3.2	2.99826	0.7	0.71	175.771	173.33	MSS	0.29	54
P11-lymph-1	135175S06	135175W01	lymph-1	Male	metastatic	lymph	P11	P11_HMT	lymph	lymph	Mut	seq-WES-20220803-01	125937823	481.577	310.215	0.326719	0.347988	0	0.74734	0.173084	0.0795766	0.742721	0.173887	0.0833919	201	0.996237	63	1	213.736	228	1.2193	0.97029	0.929238	0.0233901		Y	1	251875646	37781346900	0.65	4	3.41314	0.8	0.725	201.64	224.906	MSS	0.27	48
P11-lymph-2	135175S07	135175W01	lymph-2	Male	metastatic	lymph	P11	P11_HMT	lymph	lymph	Mut	seq-WES-20220806-01	82325400	313.228	208.058	0.300222	0.326514	0	0.753083	0.162397	0.0845206	0.747308	0.162881	0.0898113	189	0.994981	49	0	203.108	156	1	0.965076	0.920939	0.0345705		Y	0.967742	164650800	24697620000	0.52	3.8	3.21802	0.7	0.61	108.19	126.915	MSS	0.28	44
P11-lymph-3	135175S08	135175W01	lymph-3	Male	metastatic	lymph	P11	P11_HMT	lymph	lymph	Mut	seq-WES-20220803-01	110190466	427.175	269.62	0.343557	0.362465	0	0.761582	0.169777	0.068641	0.758342	0.170412	0.0712464	194	0.996364	60	1	205.853	200	1.195	0.968518	0.925009	0.0152278		Y	1	220380932	33057139800	0.29	4.5	3.59912	0.6	0.445	78.1898	119.981	MSS	0.26	48
P11-lymph-4	135175S09	135175W01	lymph-4	Male	metastatic	lymph	P11	P11_HMT	lymph	lymph	Mut	seq-WES-20220806-01	105130832	408.75	248.022	0.364849	0.386154	0	0.752258	0.173153	0.0745884	0.750559	0.172162	0.0772787	202	0.996909	52	1	215.111	178	1.18539	0.974397	0.938091	0.020126		Y	1	210261664	31539249600	0.54	4.6	3.81449	0.5	0.52	133.932	128.971	MSS	0.28	58
P11-pancreas-1	135175S01	135175W01	pancreas-1	Male	primary	pancreas	P11	P11_HMT	pancreas	pancreas	Mut	seq-WES-20220802-01	148639262	569.715	345.037	0.365533	0.386802	0	0.733816	0.182682	0.0835023	0.730658	0.182612	0.0867307	219	0.996434	66	2	231.94	247	1.2915	0.972231	0.933509	0.0238964		Y	1	297278524	44591778600	0.8	3.8	3.26017	0.5	0.65	276.03	224.274	MSS	0.29	48
P11-pancreas-2	135175S02	135175W01	pancreas-2	Male	primary	pancreas	P11	P11_HMT	pancreas	pancreas	Mut	seq-WES-20220803-01	146611104	574.128	380.795	0.318045	0.331507	0	0.763264	0.172171	0.0645653	0.760127	0.174007	0.0658657	201	0.996376	60	1	212.558	240	1.75417	0.971146	0.931211	0.0087088		Y	1	293222208	43983331200	0.42	4.4	3.26774	0.4	0.41	159.934	156.126	MSS	0.26	47
P11-pancreas-3	135175S03	135175W01	pancreas-3	Male	primary	pancreas	P11	P11_HMT	pancreas	pancreas	Mut	seq-WES-20220802-01	98126942	372.749	230.167	0.343967	0.373501	0	0.741235	0.170897	0.0878679	0.737656	0.16902	0.0933239	201	0.99433	43	1	213.712	163	1.28221	0.973444	0.938103	0.0395088		Y	1	196253884	29438082600	0.72	4.1	3.42979	0.9	0.81	165.72	186.435	MSS	0.29	48
P11-pancreas-4	135175S04	135175W01	pancreas-4	Male	primary	pancreas	P11	P11_HMT	pancreas	pancreas	Mut	seq-WES-20220809-01	111335742	414.136	255.913	0.329671	0.369037	0	0.742479	0.157161	0.10036	0.733415	0.155949	0.110636	181	0.9946	54	0	195.766	193	1.07772	0.966391	0.919626	0.0542178		Y	0.935484	222671484	33400722600	0.85	3.8	3.23779	0.9	0.875	217.526	223.924	MSS	0.31	58
P11-liver-2	135175S13	135175W01	liver-2	Male	metastatic	liver	P11	P11_HMT	liver	distant	Mut	seq-WES-20220806-01	100653201	374.795	216.02	0.371922	0.411489	0	0.78607	0.137996	0.0759343	0.776763	0.136044	0.0871928	151	0.99677	60	0	164.292	178	0.825843	0.967655	0.922708	0.0310265		N	0.903226	201306402	30195960300	0.54	3.8	3.34249	0.8	0.67	116.651	144.733	MSS	0.29	49
[truncated: 18 more columns]
