# Supplementary material for: Multiregion WES of metastatic pancreatic neuroendocrine tumors revealed heterogeneity in genomic alterations, immune microenvironment and evolutionary patterns
Source: Cell Commun Signal. 2024 Mar 6;22:164. doi: 10.1186/s12964-024-01545-6 (PMC10916270; doi:10.1186/s12964-024-01545-6)
Supplement: Supplementary file 1 — Supplementary Material 1. [file 12964_2024_1545_MOESM1_ESM.zip › Table.S3.MSK-MET.PANET.xlsx]

## Sheet: Sheet1
Tumor_Sample_Barcode	SAMPLE_ID	PATIENT_ID	ORGAN_SYSTEM	ONCOTREE_CODE	SUBTYPE	SUBTYPE_ABBREVIATION	SAMPLE_TYPE	PRIMARY_SITE	METASTATIC_SITE	GENE_PANEL	TUMOR_PURITY	SAMPLE_COVERAGE	IS_DIST_MET_MAPPED	MET_COUNT	MET_SITE_COUNT	CANCER_TYPE	CANCER_TYPE_DETAILED	FGA	MSI_SCORE	MSI_TYPE	DMETS_DX_UNSPECIFIED	DMETS_DX_DIST_LN	DMETS_DX_LUNG	DMETS_DX_PLEURA	DMETS_DX_MEDIASTINUM	DMETS_DX_LIVER	DMETS_DX_BILIARY_TRACT	DMETS_DX_INTRA_ABDOMINAL	DMETS_DX_BOWEL	DMETS_DX_CNS_BRAIN	DMETS_DX_BONE	DMETS_DX_PNS	DMETS_DX_ADRENAL_GLAND	DMETS_DX_KIDNEY	DMETS_DX_BLADDER_UT	DMETS_DX_FEMALE_GENITAL	DMETS_DX_OVARY	DMETS_DX_MALE_GENITAL	DMETS_DX_SKIN	DMETS_DX_HEAD_NECK	DMETS_DX_BREAST	TMB_NONSYNONYMOUS	site_group2	MEN1	DAXX	ATRX	Group	TMB_count	CNV_count
P-0000879-T03-IM5	P-0000879-T03-IM5	P-0000879	Developmental GI Tract	PANET	Pancreatic Neuroendocrine	PANET	Metastasis	Pancreas	Liver	IMPACT410	60	1027	TRUE	6	3	Pancreatic Cancer	Pancreatic Neuroendocrine Tumor	0.698	1.27	Stable	Yes	No	No	No	No	Yes	No	Yes	No	No	No	No	No	No	No	No	No	No	No	No	No	5.87232	Liver	Wild	Wild	Wild	Wild	6	5
P-0001138-T01-IM3	P-0001138-T01-IM3	P-0001138	Developmental GI Tract	PANET	Pancreatic Neuroendocrine	PANET	Metastasis	Pancreas	Lymph	IMPACT341	40	440	TRUE	5	3	Pancreatic Cancer	Pancreatic Neuroendocrine Tumor	0.332	1.44	Stable	Yes	Yes	No	No	No	Yes	No	No	No	No	No	No	No	No	No	No	No	No	No	No	No	0	Lymph	Wild	Wild	Wild	Wild	0	0
P-0001313-T02-IM6	P-0001313-T02-IM6	P-0001313	Developmental GI Tract	PANET	Pancreatic Neuroendocrine	PANET	Metastasis	Pancreas	Liver	IMPACT468	60	725	TRUE	3	2	Pancreatic Cancer	Pancreatic Neuroendocrine Tumor	0.84	2.78	Stable	Yes	No	No	No	No	Yes	No	No	No	No	No	No	No	No	No	No	No	No	No	No	No	6.05289	Liver	Mut	Wild	Wild	Mut	7	4
P-0001526-T02-IM5	P-0001526-T02-IM5	P-0001526	Developmental GI Tract	PANET	Pancreatic Neuroendocrine	PANET	Metastasis	Pancreas	Liver	IMPACT410	80	503	TRUE	13	5	Pancreatic Cancer	Pancreatic Neuroendocrine Tumor	0.948	1.15	Stable	Yes	No	No	No	No	Yes	Yes	Yes	No	No	Yes	No	No	No	No	No	No	No	No	No	No	4.8936	Liver	Mut	Mut	Wild	Mut	5	0
P-0001886-T01-IM3	P-0001886-T01-IM3	P-0001886	Developmental GI Tract	PANET	Pancreatic Neuroendocrine	PANET	Primary	Pancreas		IMPACT341	50	335	TRUE	4	2	Pancreatic Cancer	Pancreatic Neuroendocrine Tumor	0.944	3.9	Indeterminate	Yes	No	No	No	No	Yes	No	No	No	No	No	No	No	No	No	No	No	No	No	No	No	3.32747	Pancreas	Mut	Mut	Wild	Mut	3	3
P-0001943-T02-IM5	P-0001943-T02-IM5	P-0001943	Developmental GI Tract	PANET	Pancreatic Neuroendocrine	PANET	Metastasis	Pancreas	Liver	IMPACT410	50	268	TRUE	8	4	Pancreatic Cancer	Pancreatic Neuroendocrine Tumor	0.266	0.23	Stable	Yes	No	No	No	No	Yes	No	Yes	No	No	Yes	No	No	No	No	No	No	No	No	No	No	2.93616	Liver	Wild	Wild	Wild	Wild	3	0
P-0001993-T01-IM3	P-0001993-T01-IM3	P-0001993	Developmental GI Tract	PANET	Pancreatic Neuroendocrine	PANET	Metastasis	Pancreas	Lymph	IMPACT341	50	258	TRUE	7	3	Pancreatic Cancer	Pancreatic Neuroendocrine Tumor	0.795	3.38	Indeterminate	Yes	No	No	No	No	Yes	No	No	No	No	Yes	No	No	No	No	No	No	No	No	No	No	3.32747	Lymph	Mut	Mut	Wild	Mut	3	2
P-0002103-T01-IM3	P-0002103-T01-IM3	P-0002103	Developmental GI Tract	PANET	Pancreatic Neuroendocrine	PANET	Metastasis	Pancreas	Liver	IMPACT341	20	1048	TRUE	4	4	Pancreatic Cancer	Pancreatic Neuroendocrine Tumor	0.036	0.17	Stable	Yes	No	No	No	No	Yes	No	Yes	No	No	Yes	No	No	No	No	No	No	No	No	No	No	3.32747	Liver	Wild	Wild	Wild	Wild	3	0
P-0002202-T01-IM3	P-0002202-T01-IM3	P-0002202	Developmental GI Tract	PANET	Pancreatic Neuroendocrine	PANET	Metastasis	Pancreas	Liver	IMPACT341	50	1039	TRUE	5	3	Pancreatic Cancer	Pancreatic Neuroendocrine Tumor	0.937	6.14	Indeterminate	Yes	No	No	No	No	Yes	No	Yes	No	No	No	No	No	No	No	No	No	No	No	No	No	3.32747	Liver	Mut	Mut	Wild	Mut	3	7
P-0002253-T02-IM5	P-0002253-T02-IM5	P-0002253	Developmental GI Tract	PANET	Pancreatic Neuroendocrine	PANET	Metastasis	Pancreas	Liver	IMPACT410	30	551	TRUE	7	3	Pancreatic Cancer	Pancreatic Neuroendocrine Tumor	0.239	0.6	Stable	Yes	No	No	No	No	Yes	No	Yes	No	No	No	No	No	No	No	No	No	No	No	No	No	3.91488	Liver	Mut	Mut	Wild	Mut	4	0
P-0002369-T01-IM3	P-0002369-T01-IM3	P-0002369	Developmental GI Tract	PANET	Pancreatic Neuroendocrine	PANET	Primary	Pancreas		IMPACT341	30	515	TRUE	5	4	Pancreatic Cancer	Pancreatic Neuroendocrine Tumor	0.706	0.73	Stable	Yes	No	No	No	No	Yes	No	Yes	No	No	Yes	No	No	No	No	No	No	No	No	No	No	6.65493	Pancreas	Mut	Wild	Mut	Mut	6	0
P-0002597-T02-IM5	P-0002597-T02-IM5	P-0002597	Developmental GI Tract	PANET	Pancreatic Neuroendocrine	PANET	Primary	Pancreas		IMPACT410	30	194	TRUE	11	5	Pancreatic Cancer	Pancreatic Neuroendocrine Tumor	0.218	0.3	Stable	Yes	No	No	No	No	Yes	Yes	Yes	Yes	No	No	No	No	No	No	No	No	No	No	No	No	2.93616	Pancreas	Wild	Mut	Wild	Mut	3	0
P-0002619-T01-IM3	P-0002619-T01-IM3	P-0002619	Developmental GI Tract	PANET	Pancreatic Neuroendocrine	PANET	Primary	Pancreas		IMPACT341	30	362	TRUE	2	2	Pancreatic Cancer	Pancreatic Neuroendocrine Tumor	0.329	0.32	Stable	Yes	No	No	No	No	Yes	No	No	No	No	No	No	No	No	No	No	No	No	No	No	No	2.21831	Pancreas	Wild	Wild	Mut	Mut	2	0
P-0002772-T01-IM3	P-0002772-T01-IM3	P-0002772	Developmental GI Tract	PANET	Pancreatic Neuroendocrine	PANET	Metastasis	Pancreas	Liver	IMPACT341	40	454	TRUE	8	4	Pancreatic Cancer	Pancreatic Neuroendocrine Tumor	0.113	0.47	Stable	Yes	No	No	No	No	Yes	No	Yes	No	No	Yes	No	No	No	No	No	No	No	No	No	No	0	Liver	Wild	Wild	Wild	Wild	0	0
P-0002839-T01-IM3	P-0002839-T01-IM3	P-0002839	Developmental GI Tract	PANET	Pancreatic Neuroendocrine	PANET	Primary	Pancreas		IMPACT341	50	712	TRUE	4	2	Pancreatic Cancer	Pancreatic Neuroendocrine Tumor	0.905	2.34	Stable	Yes	No	No	No	No	Yes	No	No	No	No	No	No	No	No	No	No	No	No	No	No	No	3.32747	Pancreas	Mut	Wild	Mut	Mut	3	0
P-0003864-T01-IM5	P-0003864-T01-IM5	P-0003864	Developmental GI Tract	PANET	Pancreatic Neuroendocrine	PANET	Primary	Pancreas		IMPACT410	70	684	TRUE	5	3	Pancreatic Cancer	Pancreatic Neuroendocrine Tumor	0.997	3.28	Indeterminate	Yes	No	No	No	No	Yes	No	Yes	No	No	No	No	No	No	No	No	No	No	No	No	No	6.85104	Pancreas	Wild	Wild	Wild	Wild	7	6
P-0004026-T01-IM5	P-0004026-T01-IM5	P-0004026	Developmental GI Tract	PANET	Pancreatic Neuroendocrine	PANET	Metastasis	Pancreas	Liver	IMPACT410	50	522	TRUE	5	3	Pancreatic Cancer	Pancreatic Neuroendocrine Tumor	0.535	0.74	Stable	Yes	No	No	No	No	Yes	Yes	No	No	No	No	No	No	No	No	No	No	No	No	No	No	4.8936	Liver	Mut	Wild	Mut	Mut	5	0
P-0004069-T01-IM5	P-0004069-T01-IM5	P-0004069	Developmental GI Tract	PANET	Pancreatic Neuroendocrine	PANET	Primary	Pancreas		IMPACT410	20	579	TRUE	5	3	Pancreatic Cancer	Pancreatic Neuroendocrine Tumor	0.004	0	Stable	Yes	No	No	No	No	Yes	No	Yes	No	No	No	No	No	No	No	No	No	No	No	No	No	5.87232	Pancreas	Mut	Mut	Wild	Mut	6	0
P-0004141-T01-IM5	P-0004141-T01-IM5	P-0004141	Developmental GI Tract	PANET	Pancreatic Neuroendocrine	PANET	Primary	Pancreas		IMPACT410	30	633	TRUE	9	4	Pancreatic Cancer	Pancreatic Neuroendocrine Tumor	0.744	0.72	Stable	Yes	No	Yes	No	No	Yes	No	No	No	No	Yes	No	No	No	No	No	No	No	No	No	No	4.8936	Pancreas	Mut	Wild	Wild	Mut	5	0
P-0004185-T02-IM6	P-0004185-T02-IM6	P-0004185	Developmental GI Tract	PANET	Pancreatic Neuroendocrine	PANET	Metastasis	Pancreas	Liver	IMPACT468	70	844	TRUE	10	5	Pancreatic Cancer	Pancreatic Neuroendocrine Tumor	0.855	2.73	Do not report	Yes	No	Yes	No	No	Yes	No	Yes	Yes	No	No	No	No	No	No	No	No	No	No	No	No	3.45879	Liver	Mut	Mut	Mut	Mut	3	4
P-0004223-T01-IM5	P-0004223-T01-IM5	P-0004223	Developmental GI Tract	PANET	Pancreatic Neuroendocrine	PANET	Primary	Pancreas		IMPACT410	20	145	TRUE	10	5	Pancreatic Cancer	Pancreatic Neuroendocrine Tumor	0.441	1.01	Stable	Yes	No	No	No	No	Yes	No	Yes	No	No	Yes	No	Yes	No	No	No	No	No	No	No	No	8.80848	Pancreas	Mut	Mut	Wild	Mut	9	0
P-0004307-T02-IM6	P-0004307-T02-IM6	P-0004307	Developmental GI Tract	PANET	Pancreatic Neuroendocrine	PANET	Metastasis	Pancreas	Liver	IMPACT468	90	707	TRUE	8	4	Pancreatic Cancer	Pancreatic Neuroendocrine Tumor	0.999	3.62	Indeterminate	Yes	No	No	No	No	Yes	No	Yes	No	No	Yes	No	No	No	No	No	No	No	No	No	No	1.7294	Liver	Mut	Mut	Wild	Mut	2	4
P-0004364-T01-IM5	P-0004364-T01-IM5	P-0004364	Developmental GI Tract	PANET	Pancreatic Neuroendocrine	PANET	Metastasis	Pancreas	Liver	IMPACT410	30	581	TRUE	3	3	Pancreatic Cancer	Pancreatic Neuroendocrine Tumor	0.252	1.34	Stable	Yes	No	No	No	No	Yes	No	Yes	No	No	No	No	No	No	No	No	No	No	No	No	No	2.93616	Liver	Wild	Wild	Wild	Wild	3	0
P-0004595-T02-IM5	P-0004595-T02-IM5	P-0004595	Developmental GI Tract	PANET	Pancreatic Neuroendocrine	PANET	Metastasis	Pancreas	Liver	IMPACT410	40	1089	TRUE	8	4	Pancreatic Cancer	Pancreatic Neuroendocrine Tumor	0.983	5.33	Do not report	Yes	No	Yes	No	No	Yes	No	No	No	No	No	No	Yes	No	No	No	No	No	No	No	No	16.6382	Liver	Mut	Mut	Wild	Mut	17	0
P-0004644-T01-IM5	P-0004644-T01-IM5	P-0004644	Developmental GI Tract	PANET	Pancreatic Neuroendocrine	PANET	Metastasis	Pancreas	Liver	IMPACT410	40	605	TRUE	5	4	Pancreatic Cancer	Pancreatic Neuroendocrine Tumor	0.149	0.17	Stable	Yes	No	No	No	No	Yes	No	Yes	No	No	Yes	No	No	No	No	No	No	No	No	No	No	1.95744	Liver	Wild	Wild	Wild	Wild	2	0
P-0005434-T01-IM5	P-0005434-T01-IM5	P-0005434	Developmental GI Tract	PANET	Pancreatic Neuroendocrine	PANET	Metastasis	Pancreas	Biliary tract	IMPACT410	60	971	TRUE	3	3	Pancreatic Cancer	Pancreatic Neuroendocrine Tumor	0.214	1.04	Stable	Yes	No	No	No	No	Yes	Yes	No	No	No	No	No	No	No	No	No	No	No	No	No	No	5.87232	Biliary tract	Wild	Wild	Wild	Wild	6	1
P-0005922-T01-IM5	P-0005922-T01-IM5	P-0005922	Developmental GI Tract	PANET	Pancreatic Neuroendocrine	PANET	Primary	Pancreas		IMPACT410	80	831	TRUE	2	2	Pancreatic Cancer	Pancreatic Neuroendocrine Tumor	0.898	1.66	Stable	Yes	No	No	No	No	Yes	No	No	No	No	No	No	No	No	No	No	No	No	No	No	No	2.93616	Pancreas	Mut	Mut	Wild	Mut	3	0
P-0005980-T01-IM5	P-0005980-T01-IM5	P-0005980	Developmental GI Tract	PANET	Pancreatic Neuroendocrine	PANET	Metastasis	Pancreas	Liver	IMPACT410	90	625	TRUE	1	1	Pancreatic Cancer	Pancreatic Neuroendocrine Tumor	0.438	1.96	Stable	No	No	No	No	No	Yes	No	No	No	No	No	No	No	No	No	No	No	No	No	No	No	4.8936	Liver	Wild	Wild	Wild	Wild	5	3
P-0006018-T01-IM5	P-0006018-T01-IM5	P-0006018	Developmental GI Tract	PANET	Pancreatic Neuroendocrine	PANET	Metastasis	Pancreas	Liver	IMPACT410	90	564	TRUE	3	2	Pancreatic Cancer	Pancreatic Neuroendocrine Tumor	0.742	0.6	Stable	Yes	No	No	No	No	Yes	No	No	No	No	No	No	No	No	No	No	No	No	No	No	No	1.95744	Liver	Mut	Mut	Wild	Mut	2	0
P-0006382-T02-IM5	P-0006382-T02-IM5	P-0006382	Developmental GI Tract	PANET	Pancreatic Neuroendocrine	PANET	Metastasis	Pancreas	Liver	IMPACT410	50	604	TRUE	6	3	Pancreatic Cancer	Pancreatic Neuroendocrine Tumor	0.947	1.85	Stable	Yes	No	No	No	No	Yes	No	No	No	No	Yes	No	No	No	No	No	No	No	No	No	No	11.7446	Liver	Mut	Mut	Wild	Mut	12	4
P-0006451-T01-IM5	P-0006451-T01-IM5	P-0006451	Developmental GI Tract	PANET	Pancreatic Neuroendocrine	PANET	Metastasis	Pancreas	Liver	IMPACT410	30	976	TRUE	4	2	Pancreatic Cancer	Pancreatic Neuroendocrine Tumor	0.051	0.08	Stable	Yes	No	No	No	No	Yes	No	No	No	No	No	No	No	No	No	No	No	No	No	No	No	0.97872	Liver	Wild	Wild	Wild	Wild	1	0
P-0006494-T01-IM5	P-0006494-T01-IM5	P-0006494	Developmental GI Tract	PANET	Pancreatic Neuroendocrine	PANET	Metastasis	Pancreas	Adrenal Gland	IMPACT410	80	946	TRUE	8	5	Pancreatic Cancer	Pancreatic Neuroendocrine Tumor	0.88	3.17	Indeterminate	Yes	No	No	No	No	Yes	Yes	Yes	No	No	No	No	Yes	No	No	No	No	No	No	No	No	3.91488	Adrenal Gland	Wild	Mut	Wild	Mut	4	6
P-0006710-T01-IM5	P-0006710-T01-IM5	P-0006710	Developmental GI Tract	PANET	Pancreatic Neuroendocrine	PANET	Primary	Pancreas		IMPACT410	50	516	TRUE	3	2	Pancreatic Cancer	Pancreatic Neuroendocrine Tumor	0.03	0.58	Stable	Yes	No	No	No	No	Yes	No	No	No	No	No	No	No	No	No	No	No	No	No	No	No	4.8936	Pancreas	Mut	Wild	Mut	Mut	5	0
P-0007022-T01-IM5	P-0007022-T01-IM5	P-0007022	Developmental GI Tract	PANET	Pancreatic Neuroendocrine	PANET	Metastasis	Pancreas	Liver	IMPACT410	40	842	TRUE	4	3	Pancreatic Cancer	Pancreatic Neuroendocrine Tumor	0.26	0.15	Stable	Yes	No	No	No	No	Yes	No	No	No	No	No	No	Yes	No	No	No	No	No	No	No	No	0.97872	Liver	Wild	Wild	Wild	Wild	1	0
P-0007076-T03-IM5	P-0007076-T03-IM5	P-0007076	Developmental GI Tract	PANET	Pancreatic Neuroendocrine	PANET	Metastasis	Pancreas	Liver	IMPACT410	75	1255	TRUE	9	4	Pancreatic Cancer	Pancreatic Neuroendocrine Tumor	0.639	6.6	Indeterminate	Yes	No	Yes	No	No	Yes	No	Yes	No	No	No	No	No	No	No	No	No	No	No	No	No	164.425	Liver	Mut	Mut	Mut	Mut	168	5
P-0007355-T01-IM5	P-0007355-T01-IM5	P-0007355	Developmental GI Tract	PANET	Pancreatic Neuroendocrine	PANET	Primary	Pancreas		IMPACT410	90	1164	TRUE	3	2	Pancreatic Cancer	Pancreatic Neuroendocrine Tumor	0.897	2.7	Stable	Yes	No	No	No	No	Yes	No	No	No	No	No	No	No	No	No	No	No	No	No	No	No	0.97872	Pancreas	Mut	Wild	Wild	Mut	1	7
P-0008043-T01-IM5	P-0008043-T01-IM5	P-0008043	Developmental GI Tract	PANET	Pancreatic Neuroendocrine	PANET	Metastasis	Pancreas	Liver	IMPACT410	30	705	TRUE	3	2	Pancreatic Cancer	Pancreatic Neuroendocrine Tumor	0.269	0.18	Stable	Yes	No	No	No	No	Yes	No	No	No	No	No	No	No	No	No	No	No	No	No	No	No	0.97872	Liver	Mut	Wild	Wild	Mut	1	0
P-0008552-T01-IM5	P-0008552-T01-IM5	P-0008552	Developmental GI Tract	PANET	Pancreatic Neuroendocrine	PANET	Metastasis	Pancreas	Biliary tract	IMPACT410	80	772	TRUE	6	4	Pancreatic Cancer	Pancreatic Neuroendocrine Tumor	0.733	4.39	Indeterminate	Yes	No	No	No	No	Yes	Yes	Yes	No	No	No	No	No	No	No	No	No	No	No	No	No	6.85104	Biliary tract	Wild	Wild	Wild	Wild	7	10
P-0008799-T01-IM5	P-0008799-T01-IM5	P-0008799	Developmental GI Tract	PANET	Pancreatic Neuroendocrine	PANET	Primary	Pancreas		IMPACT410	50	893	TRUE	2	1	Pancreatic Cancer	Pancreatic Neuroendocrine Tumor	0.086	0	Stable	Yes	No	No	No	No	No	No	No	No	No	No	No	No	No	No	No	No	No	No	No	No	0.97872	Pancreas	Wild	Wild	Wild	Wild	1	0
P-0009515-T01-IM5	P-0009515-T01-IM5	P-0009515	Developmental GI Tract	PANET	Pancreatic Neuroendocrine	PANET	Primary	Pancreas		IMPACT410	50	973	TRUE	2	1	Pancreatic Cancer	Pancreatic Neuroendocrine Tumor	0.11	0.78	Stable	Yes	No	No	No	No	No	No	No	No	No	No	No	No	No	No	No	No	No	No	No	No	3.91488	Pancreas	Wild	Wild	Wild	Wild	4	0
P-0009597-T01-IM5	P-0009597-T01-IM5	P-0009597	Developmental GI Tract	PANET	Pancreatic Neuroendocrine	PANET	Metastasis	Pancreas	Liver	IMPACT410	50	999	TRUE	5	4	Pancreatic Cancer	Pancreatic Neuroendocrine Tumor	0.129	0.53	Stable	Yes	No	Yes	No	No	Yes	No	Yes	No	No	No	No	No	No	No	No	No	No	No	No	No	0	Liver	Wild	Wild	Wild	Wild	0	1
P-0010090-T01-IM5	P-0010090-T01-IM5	P-0010090	Developmental GI Tract	PANET	Pancreatic Neuroendocrine	PANET	Primary	Pancreas		IMPACT410	80	608	TRUE	7	3	Pancreatic Cancer	Pancreatic Neuroendocrine Tumor	0.997	2.89	Stable	Yes	No	No	No	No	Yes	No	Yes	No	No	No	No	No	No	No	No	No	No	No	No	No	2.93616	Pancreas	Mut	Wild	Mut	Mut	3	0
P-0010162-T01-IM5	P-0010162-T01-IM5	P-0010162	Developmental GI Tract	PANET	Pancreatic Neuroendocrine	PANET	Metastasis	Pancreas	Lymph	IMPACT410	80	862	TRUE	2	2	Pancreatic Cancer	Pancreatic Neuroendocrine Tumor	0.769	4.61	Indeterminate	Yes	No	No	No	No	Yes	No	No	No	No	No	No	No	No	No	No	No	No	No	No	No	3.91488	Lymph	Wild	Wild	Wild	Wild	4	3
P-0010298-T02-IM5	P-0010298-T02-IM5	P-0010298	Developmental GI Tract	PANET	Pancreatic Neuroendocrine	PANET	Primary	Pancreas		IMPACT410	60	619	TRUE	3	3	Pancreatic Cancer	Pancreatic Neuroendocrine Tumor	0.025	0.09	Stable	Yes	Yes	No	No	No	No	No	No	Yes	No	No	No	No	No	No	No	No	No	No	No	No	0	Pancreas	Wild	Wild	Wild	Wild	0	0
P-0010445-T01-IM5	P-0010445-T01-IM5	P-0010445	Developmental GI Tract	PANET	Pancreatic Neuroendocrine	PANET	Metastasis	Pancreas	Liver	IMPACT410	50	912	TRUE	7	4	Pancreatic Cancer	Pancreatic Neuroendocrine Tumor	0.623	0.58	Stable	Yes	No	No	No	No	Yes	No	Yes	No	No	Yes	No	No	No	No	No	No	No	No	No	No	2.93616	Liver	Mut	Mut	Wild	Mut	3	4
P-0010490-T01-IM5	P-0010490-T01-IM5	P-0010490	Developmental GI Tract	PANET	Pancreatic Neuroendocrine	PANET	Metastasis	Pancreas	Liver	IMPACT410	60	1164	TRUE	2	2	Pancreatic Cancer	Pancreatic Neuroendocrine Tumor	0.706	1.49	Stable	Yes	No	No	No	No	Yes	No	No	No	No	No	No	No	No	No	No	No	No	No	No	No	0.97872	Liver	Mut	Wild	Wild	Mut	1	6
P-0010496-T02-IM6	P-0010496-T02-IM6	P-0010496	Developmental GI Tract	PANET	Pancreatic Neuroendocrine	PANET	Metastasis	Pancreas	Liver	IMPACT468	50	799	TRUE	6	3	Pancreatic Cancer	Pancreatic Neuroendocrine Tumor	0.945	2.24	Stable	Yes	No	No	No	No	Yes	No	Yes	No	No	No	No	No	No	No	No	No	No	No	No	No	0.864698	Liver	Wild	Wild	Mut	Mut	1	1
P-0010652-T01-IM5	P-0010652-T01-IM5	P-0010652	Developmental GI Tract	PANET	Pancreatic Neuroendocrine	PANET	Primary	Pancreas		IMPACT410	80	814	TRUE	2	1	Pancreatic Cancer	Pancreatic Neuroendocrine Tumor	0.995	4.31	Indeterminate	Yes	No	No	No	No	No	No	No	No	No	No	No	No	No	No	No	No	No	No	No	No	2.93616	Pancreas	Mut	Mut	Wild	Mut	3	0
P-0010692-T01-IM5	P-0010692-T01-IM5	P-0010692	Developmental GI Tract	PANET	Pancreatic Neuroendocrine	PANET	Primary	Pancreas		IMPACT410	70	772	TRUE	2	1	Pancreatic Cancer	Pancreatic Neuroendocrine Tumor	0.014	0.21	Stable	Yes	No	No	No	No	No	No	No	No	No	No	No	No	No	No	No	No	No	No	No	No	0.97872	Pancreas	Wild	Wild	Wild	Wild	1	0
P-0010830-T01-IM5	P-0010830-T01-IM5	P-0010830	Developmental GI Tract	PANET	Pancreatic Neuroendocrine	PANET	Metastasis	Pancreas	Liver	IMPACT410	70	487	TRUE	2	2	Pancreatic Cancer	Pancreatic Neuroendocrine Tumor	0.948	2.97	Stable	Yes	No	No	No	No	Yes	No	No	No	No	No	No	No	No	No	No	No	No	No	No	No	3.91488	Liver	Mut	Wild	Mut	Mut	4	1
P-0011163-T01-IM5	P-0011163-T01-IM5	P-0011163	Developmental GI Tract	PANET	Pancreatic Neuroendocrine	PANET	Primary	Pancreas		IMPACT410	35	857	TRUE	4	3	Pancreatic Cancer	Pancreatic Neuroendocrine Tumor	0.276	0.21	Stable	Yes	No	No	No	No	Yes	No	Yes	No	No	No	No	No	No	No	No	No	No	No	No	No	0.97872	Pancreas	Wild	Wild	Wild	Wild	1	0
P-0011405-T01-IM5	P-0011405-T01-IM5	P-0011405	Developmental GI Tract	PANET	Pancreatic Neuroendocrine	PANET	Primary	Pancreas		IMPACT410	70	874	TRUE	1	1	Pancreatic Cancer	Pancreatic Neuroendocrine Tumor	0.878	2.97	Stable	Yes	No	No	No	No	No	No	No	No	No	No	No	No	No	No	No	No	No	No	No	No	3.91488	Pancreas	Wild	Wild	Wild	Wild	4	1
P-0011464-T01-IM5	P-0011464-T01-IM5	P-0011464	Developmental GI Tract	PANET	Pancreatic Neuroendocrine	PANET	Primary	Pancreas		IMPACT410	80	585	TRUE	2	2	Pancreatic Cancer	Pancreatic Neuroendocrine Tumor	0.756	2.45	Stable	Yes	No	No	No	No	Yes	No	No	No	No	No	No	No	No	No	No	No	No	No	No	No	2.93616	Pancreas	Mut	Mut	Wild	Mut	3	4
P-0011479-T01-IM5	P-0011479-T01-IM5	P-0011479	Developmental GI Tract	PANET	Pancreatic Neuroendocrine	PANET	Primary	Pancreas		IMPACT410	60	830	TRUE	3	2	Pancreatic Cancer	Pancreatic Neuroendocrine Tumor	0.543	0.35	Stable	Yes	No	No	No	No	Yes	No	No	No	No	No	No	No	No	No	No	No	No	No	No	No	1.95744	Pancreas	Wild	Mut	Wild	Mut	2	0
P-0012117-T01-IM5	P-0012117-T01-IM5	P-0012117	Developmental GI Tract	PANET	Pancreatic Neuroendocrine	PANET	Metastasis	Pancreas	Liver	IMPACT410	50	922	TRUE	3	2	Pancreatic Cancer	Pancreatic Neuroendocrine Tumor	0.605	1	Stable	Yes	No	No	No	No	Yes	No	No	No	No	No	No	No	No	No	No	No	No	No	No	No	2.93616	Liver	Wild	Mut	Wild	Mut	3	4
P-0012231-T01-IM5	P-0012231-T01-IM5	P-0012231	Developmental GI Tract	PANET	Pancreatic Neuroendocrine	PANET	Primary	Pancreas		IMPACT410	40	671	TRUE	1	1	Pancreatic Cancer	Pancreatic Neuroendocrine Tumor	0.15	0.32	Stable	Yes	No	No	No	No	No	No	No	No	No	No	No	No	No	No	No	No	No	No	No	No	1.95744	Pancreas	Wild	Wild	Wild	Wild	2	0
P-0012246-T01-IM5	P-0012246-T01-IM5	P-0012246	Developmental GI Tract	PANET	Pancreatic Neuroendocrine	PANET	Metastasis	Pancreas	Liver	IMPACT410	40	1052	TRUE	2	2	Pancreatic Cancer	Pancreatic Neuroendocrine Tumor	0.119	0.14	Stable	Yes	No	No	No	No	Yes	No	No	No	No	No	No	No	No	No	No	No	No	No	No	No	3.91488	Liver	Wild	Wild	Wild	Wild	4	0
P-0012382-T01-IM5	P-0012382-T01-IM5	P-0012382	Developmental GI Tract	PANET	Pancreatic Neuroendocrine	PANET	Primary	Pancreas		IMPACT410	60	855	TRUE	4	3	Pancreatic Cancer	Pancreatic Neuroendocrine Tumor	0.373	2.83	Stable	Yes	No	Yes	No	No	Yes	No	No	No	No	No	No	No	No	No	No	No	No	No	No	No	2.93616	Pancreas	Mut	Wild	Wild	Mut	3	0
P-0012786-T01-IM5	P-0012786-T01-IM5	P-0012786	Developmental GI Tract	PANET	Pancreatic Neuroendocrine	PANET	Metastasis	Pancreas	Liver	IMPACT410	10	851	TRUE	3	2	Pancreatic Cancer	Pancreatic Neuroendocrine Tumor	0.055	0.16	Stable	Yes	No	No	No	No	Yes	No	No	No	No	No	No	No	No	No	No	No	No	No	No	No	3.91488	Liver	Wild	Wild	Wild	Wild	4	4
P-0013221-T01-IM5	P-0013221-T01-IM5	P-0013221	Developmental GI Tract	PANET	Pancreatic Neuroendocrine	PANET	Metastasis	Pancreas	Liver	IMPACT410	20	1113	TRUE	3	2	Pancreatic Cancer	Pancreatic Neuroendocrine Tumor	0.068	0.13	Stable	Yes	No	No	No	No	Yes	No	No	No	No	No	No	No	No	No	No	No	No	No	No	No	0	Liver	Wild	Wild	Wild	Wild	0	8
P-0013225-T01-IM5	P-0013225-T01-IM5	P-0013225	Developmental GI Tract	PANET	Pancreatic Neuroendocrine	PANET	Primary	Pancreas		IMPACT410	90	604	TRUE	2	1	Pancreatic Cancer	Pancreatic Neuroendocrine Tumor	0.655	0.84	Stable	Yes	No	No	No	No	No	No	No	No	No	No	No	No	No	No	No	No	No	No	No	No	0	Pancreas	Wild	Wild	Wild	Wild	0	0
P-0013399-T01-IM5	P-0013399-T01-IM5	P-0013399	Developmental GI Tract	PANET	Pancreatic Neuroendocrine	PANET	Metastasis	Pancreas	Liver	IMPACT410	80	405	TRUE	1	1	Pancreatic Cancer	Pancreatic Neuroendocrine Tumor	0.906	6.08	Indeterminate	No	No	No	No	No	Yes	No	No	No	No	No	No	No	No	No	No	No	No	No	No	No	6.85104	Liver	Mut	Wild	Mut	Mut	7	0
P-0013655-T01-IM5	P-0013655-T01-IM5	P-0013655	Developmental GI Tract	PANET	Pancreatic Neuroendocrine	PANET	Metastasis	Pancreas	Liver	IMPACT410	50	681	TRUE	8	4	Pancreatic Cancer	Pancreatic Neuroendocrine Tumor	0.612	0.9	Stable	Yes	No	No	No	No	Yes	No	Yes	No	No	No	No	No	Yes	No	No	No	No	No	No	No	5.87232	Liver	Wild	Wild	Wild	Wild	6	0
P-0013749-T02-IM6	P-0013749-T02-IM6	P-0013749	Developmental GI Tract	PANET	Pancreatic Neuroendocrine	PANET	Metastasis	Pancreas	Liver	IMPACT468	20	890	TRUE	3	2	Pancreatic Cancer	Pancreatic Neuroendocrine Tumor	0	0.06	Stable	Yes	No	No	No	No	Yes	No	No	No	No	No	No	No	No	No	No	No	No	No	No	No	103.764	Liver	Wild	Mut	Mut	Mut	120	0
P-0014036-T01-IM5	P-0014036-T01-IM5	P-0014036	Developmental GI Tract	PANET	Pancreatic Neuroendocrine	PANET	Metastasis	Pancreas	Liver	IMPACT410	60	1011	TRUE	5	3	Pancreatic Cancer	Pancreatic Neuroendocrine Tumor	0.944	3.12	Do not report	Yes	No	No	No	No	Yes	No	Yes	No	No	No	No	No	No	No	No	No	No	No	No	No	2.93616	Liver	Mut	Wild	Mut	Mut	3	0
P-0014098-T01-IM5	P-0014098-T01-IM5	P-0014098	Developmental GI Tract	PANET	Pancreatic Neuroendocrine	PANET	Metastasis	Pancreas	Liver	IMPACT410	60	891	TRUE	1	1	Pancreatic Cancer	Pancreatic Neuroendocrine Tumor	0.156	0.63	Do not report	No	No	No	No	No	Yes	No	No	No	No	No	No	No	No	No	No	No	No	No	No	No	0.97872	Liver	Wild	Wild	Wild	Wild	1	3
P-0014312-T02-IM6	P-0014312-T02-IM6	P-0014312	Developmental GI Tract	PANET	Pancreatic Neuroendocrine	PANET	Primary	Pancreas		IMPACT468	60	836	TRUE	1	1	Pancreatic Cancer	Pancreatic Neuroendocrine Tumor	0.135	0.39	Do not report	Yes	No	No	No	No	No	No	No	No	No	No	No	No	No	No	No	No	No	No	No	No	0.864698	Pancreas	Wild	Wild	Wild	Wild	1	0
P-0014475-T02-IM6	P-0014475-T02-IM6	P-0014475	Developmental GI Tract	PANET	Pancreatic Neuroendocrine	PANET	Metastasis	Pancreas	Liver	IMPACT468	30	789	TRUE	4	2	Pancreatic Cancer	Pancreatic Neuroendocrine Tumor	0.299	0.75	Stable	Yes	No	No	No	No	Yes	No	No	No	No	No	No	No	No	No	No	No	No	No	No	No	0	Liver	Wild	Wild	Wild	Wild	0	0
P-0014549-T01-IM6	P-0014549-T01-IM6	P-0014549	Developmental GI Tract	PANET	Pancreatic Neuroendocrine	PANET	Primary	Pancreas		IMPACT468	40	738	TRUE	1	1	Pancreatic Cancer	Pancreatic Neuroendocrine Tumor	0.136	0.13	Do not report	Yes	No	No	No	No	No	No	No	No	No	No	No	No	No	No	No	No	No	No	No	No	0.864698	Pancreas	Wild	Wild	Wild	Wild	1	0
P-0014564-T01-IM6	P-0014564-T01-IM6	P-0014564	Developmental GI Tract	PANET	Pancreatic Neuroendocrine	PANET	Metastasis	Pancreas	Liver	IMPACT468	30	492	TRUE	1	1	Pancreatic Cancer	Pancreatic Neuroendocrine Tumor	0.001	0.07	Do not report	No	No	No	No	No	Yes	No	No	No	No	No	No	No	No	No	No	No	No	No	No	No	0.864698	Liver	Wild	Wild	Wild	Wild	1	0
P-0015140-T01-IM6	P-0015140-T01-IM6	P-0015140	Developmental GI Tract	PANET	Pancreatic Neuroendocrine	PANET	Metastasis	Pancreas	Liver	IMPACT468	60	672	TRUE	3	2	Pancreatic Cancer	Pancreatic Neuroendocrine Tumor	0.969	1.99	Do not report	Yes	No	No	No	No	Yes	No	No	No	No	No	No	No	No	No	No	No	No	No	No	No	16.4293	Liver	Mut	Mut	Wild	Mut	19	0
P-0015232-T01-IM6	P-0015232-T01-IM6	P-0015232	Developmental GI Tract	PANET	Pancreatic Neuroendocrine	PANET	Metastasis	Pancreas	Liver	IMPACT468	40	816	TRUE	4	2	Pancreatic Cancer	Pancreatic Neuroendocrine Tumor	0.135	0.18	Do not report	Yes	No	No	No	No	Yes	No	No	No	No	No	No	No	No	No	No	No	No	No	No	No	2.59409	Liver	Wild	Wild	Wild	Wild	3	0
P-0015330-T01-IM6	P-0015330-T01-IM6	P-0015330	Developmental GI Tract	PANET	Pancreatic Neuroendocrine	PANET	Primary	Pancreas		IMPACT468	60	519	TRUE	3	2	Pancreatic Cancer	Pancreatic Neuroendocrine Tumor	0.09	0.44	Do not report	Yes	No	No	No	No	Yes	No	No	No	No	No	No	No	No	No	No	No	No	No	No	No	2.59409	Pancreas	Mut	Mut	Wild	Mut	3	13
P-0015340-T01-IM6	P-0015340-T01-IM6	P-0015340	Developmental GI Tract	PANET	Pancreatic Neuroendocrine	PANET	Metastasis	Pancreas	Liver	IMPACT468	30	631	TRUE	2	2	Pancreatic Cancer	Pancreatic Neuroendocrine Tumor	0.664	0.74	Do not report	Yes	No	No	No	No	Yes	No	No	No	No	No	No	No	No	No	No	No	No	No	No	No	3.45879	Liver	Mut	Mut	Wild	Mut	4	0
P-0015453-T01-IM6	P-0015453-T01-IM6	P-0015453	Developmental GI Tract	PANET	Pancreatic Neuroendocrine	PANET	Metastasis	Pancreas	Liver	IMPACT468	40	595	TRUE	7	5	Pancreatic Cancer	Pancreatic Neuroendocrine Tumor	0.996	3.44	Do not report	Yes	No	Yes	No	No	Yes	No	Yes	No	No	Yes	No	No	No	No	No	No	No	No	No	No	0	Liver	Wild	Wild	Wild	Wild	0	1
P-0015723-T01-IM6	P-0015723-T01-IM6	P-0015723	Developmental GI Tract	PANET	Pancreatic Neuroendocrine	PANET	Metastasis	Pancreas	Lymph	IMPACT468	50	910	TRUE	3	2	Pancreatic Cancer	Pancreatic Neuroendocrine Tumor	0.848	1.2	Stable	Yes	No	No	No	No	Yes	No	No	No	No	No	No	No	No	No	No	No	No	No	No	No	7.78228	Lymph	Wild	Wild	Mut	Mut	9	5
P-0015935-T01-IM6	P-0015935-T01-IM6	P-0015935	Developmental GI Tract	PANET	Pancreatic Neuroendocrine	PANET	Metastasis	Pancreas	Lymph	IMPACT468	60	820	TRUE	8	7	Pancreatic Cancer	Pancreatic Neuroendocrine Tumor	0.498	0.6	Do not report	Yes	Yes	Yes	No	No	Yes	No	Yes	No	No	Yes	No	No	No	No	No	Yes	No	No	No	No	9.51168	Lymph	Wild	Wild	Wild	Wild	11	6
P-0016483-T01-IM6	P-0016483-T01-IM6	P-0016483	Developmental GI Tract	PANET	Pancreatic Neuroendocrine	PANET	Metastasis	Pancreas	Liver	IMPACT468	30	659	TRUE	3	2	Pancreatic Cancer	Pancreatic Neuroendocrine Tumor	0.315	0.42	Do not report	Yes	No	No	No	No	Yes	No	No	No	No	No	No	No	No	No	No	No	No	No	No	No	2.59409	Liver	Wild	Wild	Wild	Wild	3	0
P-0016585-T01-IM6	P-0016585-T01-IM6	P-0016585	Developmental GI Tract	PANET	Pancreatic Neuroendocrine	PANET	Metastasis	Pancreas	Liver	IMPACT468	90	823	TRUE	4	2	Pancreatic Cancer	Pancreatic Neuroendocrine Tumor	0.999	3.23	Do not report	Yes	No	No	No	No	Yes	No	No	No	No	No	No	No	No	No	No	No	No	No	No	No	3.45879	Liver	Mut	Mut	Wild	Mut	4	1
P-0016901-T01-IM6	P-0016901-T01-IM6	P-0016901	Developmental GI Tract	PANET	Pancreatic Neuroendocrine	PANET	Primary	Pancreas		IMPACT468	70	747	TRUE	1	1	Pancreatic Cancer	Pancreatic Neuroendocrine Tumor	0.991	2.17	Do not report	No	No	No	No	No	Yes	No	No	No	No	No	No	No	No	No	No	No	No	No	No	No	3.45879	Pancreas	Wild	Mut	Wild	Mut	4	7
P-0016993-T01-IM6	P-0016993-T01-IM6	P-0016993	Developmental GI Tract	PANET	Pancreatic Neuroendocrine	PANET	Metastasis	Pancreas	Liver	IMPACT468	70	705	TRUE	7	2	Pancreatic Cancer	Pancreatic Neuroendocrine Tumor	0.21	0.67	Do not report	Yes	No	No	No	No	Yes	No	No	No	No	No	No	No	No	No	No	No	No	No	No	No	0.864698	Liver	Wild	Wild	Wild	Wild	1	0
P-0017348-T01-IM6	P-0017348-T01-IM6	P-0017348	Developmental GI Tract	PANET	Pancreatic Neuroendocrine	PANET	Metastasis	Pancreas	Liver	IMPACT468	70	901	TRUE	3	2	Pancreatic Cancer	Pancreatic Neuroendocrine Tumor	0.79	2.3	Do not report	Yes	No	No	No	No	Yes	No	No	No	No	No	No	No	No	No	No	No	No	No	No	No	2.59409	Liver	Mut	Wild	Mut	Mut	3	6
P-0017466-T01-IM6	P-0017466-T01-IM6	P-0017466	Developmental GI Tract	PANET	Pancreatic Neuroendocrine	PANET	Primary	Pancreas		IMPACT468	80	705	TRUE	6	3	Pancreatic Cancer	Pancreatic Neuroendocrine Tumor	0.936	3.3	Do not report	Yes	No	No	No	No	Yes	No	Yes	No	No	No	No	No	No	No	No	No	No	No	No	No	6.05289	Pancreas	Wild	Mut	Wild	Mut	7	1
P-0017852-T01-IM6	P-0017852-T01-IM6	P-0017852	Developmental GI Tract	PANET	Pancreatic Neuroendocrine	PANET	Metastasis	Pancreas	Liver	IMPACT468	70	554	TRUE	2	2	Pancreatic Cancer	Pancreatic Neuroendocrine Tumor	0.031	0.19	Do not report	Yes	No	No	No	No	Yes	No	No	No	No	No	No	No	No	No	No	No	No	No	No	No	0.864698	Liver	Wild	Wild	Mut	Mut	1	0
P-0018232-T01-IM6	P-0018232-T01-IM6	P-0018232	Developmental GI Tract	PANET	Pancreatic Neuroendocrine	PANET	Metastasis	Pancreas	Liver	IMPACT468	30	807	TRUE	2	2	Pancreatic Cancer	Pancreatic Neuroendocrine Tumor	0.946	1.18	Do not report	Yes	No	No	No	No	Yes	No	No	No	No	No	No	No	No	No	No	No	No	No	No	No	13.8352	Liver	Mut	Mut	Wild	Mut	16	0
P-0018828-T01-IM6	P-0018828-T01-IM6	P-0018828	Developmental GI Tract	PANET	Pancreatic Neuroendocrine	PANET	Primary	Pancreas		IMPACT468	40	922	TRUE	1	1	Pancreatic Cancer	Pancreatic Neuroendocrine Tumor	0.586	0.98	Stable	Yes	No	No	No	No	No	No	No	No	No	No	No	No	No	No	No	No	No	No	No	No	1.7294	Pancreas	Mut	Wild	Mut	Mut	2	4
P-0019275-T01-IM6	P-0019275-T01-IM6	P-0019275	Developmental GI Tract	PANET	Pancreatic Neuroendocrine	PANET	Primary	Pancreas		IMPACT468	40	613	TRUE	2	1	Pancreatic Cancer	Pancreatic Neuroendocrine Tumor	0.509	0.4	Stable	Yes	No	No	No	No	No	No	No	No	No	No	No	No	No	No	No	No	No	No	No	No	2.59409	Pancreas	Mut	Mut	Wild	Mut	3	0
P-0019281-T01-IM6	P-0019281-T01-IM6	P-0019281	Developmental GI Tract	PANET	Pancreatic Neuroendocrine	PANET	Metastasis	Pancreas	Liver	IMPACT468	70	506	TRUE	1	1	Pancreatic Cancer	Pancreatic Neuroendocrine Tumor	0.947	2.14	Stable	No	No	No	No	No	Yes	No	No	No	No	No	No	No	No	No	No	No	No	No	No	No	6.91758	Liver	Mut	Mut	Wild	Mut	8	1
P-0019646-T01-IM6	P-0019646-T01-IM6	P-0019646	Developmental GI Tract	PANET	Pancreatic Neuroendocrine	PANET	Metastasis	Pancreas	Liver	IMPACT468	70	885	TRUE	4	2	Pancreatic Cancer	Pancreatic Neuroendocrine Tumor	0.821	2.22	Stable	Yes	No	No	No	No	Yes	No	No	No	No	No	No	No	No	No	No	No	No	No	No	No	2.59409	Liver	Mut	Wild	Wild	Mut	3	0
P-0019753-T01-IM6	P-0019753-T01-IM6	P-0019753	Developmental GI Tract	PANET	Pancreatic Neuroendocrine	PANET	Metastasis	Pancreas	Liver	IMPACT468	60	766	TRUE	4	3	Pancreatic Cancer	Pancreatic Neuroendocrine Tumor	0.94	0.73	Stable	Yes	No	No	No	No	Yes	No	No	No	No	Yes	No	No	No	No	No	No	No	No	No	No	2.59409	Liver	Mut	Wild	Wild	Mut	3	0
P-0020349-T01-IM6	P-0020349-T01-IM6	P-0020349	Developmental GI Tract	PANET	Pancreatic Neuroendocrine	PANET	Primary	Pancreas		IMPACT468	80	468	TRUE	1	1	Pancreatic Cancer	Pancreatic Neuroendocrine Tumor	0.211	0.1	Stable	No	No	No	No	No	Yes	No	No	No	No	No	No	No	No	No	No	No	No	No	No	No	0.864698	Pancreas	Wild	Wild	Wild	Wild	1	0
P-0020526-T01-IM6	P-0020526-T01-IM6	P-0020526	Developmental GI Tract	PANET	Pancreatic Neuroendocrine	PANET	Metastasis	Pancreas	Liver	IMPACT468	70	977	TRUE	2	2	Pancreatic Cancer	Pancreatic Neuroendocrine Tumor	0.592	2.02	Stable	Yes	No	No	No	No	Yes	No	No	No	No	No	No	No	No	No	No	No	No	No	No	No	1.7294	Liver	Wild	Wild	Wild	Wild	2	15
P-0020684-T01-IM6	P-0020684-T01-IM6	P-0020684	Developmental GI Tract	PANET	Pancreatic Neuroendocrine	PANET	Primary	Pancreas		IMPACT468	80	873	TRUE	5	3	Pancreatic Cancer	Pancreatic Neuroendocrine Tumor	0.896	1.75	Stable	Yes	No	Yes	No	No	Yes	No	No	No	No	No	No	No	No	No	No	No	No	No	No	No	2.59409	Pancreas	Mut	Wild	Wild	Mut	3	0
P-0020935-T01-IM6	P-0020935-T01-IM6	P-0020935	Developmental GI Tract	PANET	Pancreatic Neuroendocrine	PANET	Metastasis	Pancreas	Liver	IMPACT468	30	649	TRUE	1	1	Pancreatic Cancer	Pancreatic Neuroendocrine Tumor	0.119	0	Stable	No	No	No	No	No	Yes	No	No	No	No	No	No	No	No	No	No	No	No	No	No	No	0	Liver	Wild	Wild	Wild	Wild	0	0
P-0020939-T01-IM6	P-0020939-T01-IM6	P-0020939	Developmental GI Tract	PANET	Pancreatic Neuroendocrine	PANET	Metastasis	Pancreas	Liver	IMPACT468	80	856	TRUE	1	1	Pancreatic Cancer	Pancreatic Neuroendocrine Tumor	0.873	3.41	Indeterminate	No	No	No	No	No	Yes	No	No	No	No	No	No	No	No	No	No	No	No	No	No	No	3.45879	Liver	Mut	Mut	Wild	Mut	4	4
P-0020967-T01-IM6	P-0020967-T01-IM6	P-0020967	Developmental GI Tract	PANET	Pancreatic Neuroendocrine	PANET	Primary	Pancreas		IMPACT468	30	791	TRUE	1	1	Pancreatic Cancer	Pancreatic Neuroendocrine Tumor	0.189	0.66	Stable	Yes	No	No	No	No	No	No	No	No	No	No	No	No	No	No	No	No	No	No	No	No	2.59409	Pancreas	Mut	Wild	Mut	Mut	3	5
P-0021768-T01-IM6	P-0021768-T01-IM6	P-0021768	Developmental GI Tract	PANET	Pancreatic Neuroendocrine	PANET	Primary	Pancreas		IMPACT468	40	580	TRUE	3	2	Pancreatic Cancer	Pancreatic Neuroendocrine Tumor	0.224	0.68	Stable	Yes	No	No	No	No	Yes	No	No	No	No	No	No	No	No	No	No	No	No	No	No	No	1.7294	Pancreas	Wild	Wild	Wild	Wild	2	5
P-0021917-T01-IM6	P-0021917-T01-IM6	P-0021917	Developmental GI Tract	PANET	Pancreatic Neuroendocrine	PANET	Primary	Pancreas		IMPACT468	60	672	TRUE	2	2	Pancreatic Cancer	Pancreatic Neuroendocrine Tumor	0.836	1.3	Stable	Yes	No	No	No	No	Yes	No	No	No	No	No	No	No	No	No	No	No	No	No	No	No	1.7294	Pancreas	Wild	Mut	Wild	Mut	2	3
P-0022134-T01-IM6	P-0022134-T01-IM6	P-0022134	Developmental GI Tract	PANET	Pancreatic Neuroendocrine	PANET	Primary	Pancreas		IMPACT468	90	311	TRUE	2	2	Pancreatic Cancer	Pancreatic Neuroendocrine Tumor	0.001	1.68	Stable	Yes	No	No	No	No	Yes	No	No	No	No	No	No	No	No	No	No	No	No	No	No	No	0	Pancreas	Wild	Wild	Wild	Wild	0	0
P-0022157-T01-IM6	P-0022157-T01-IM6	P-0022157	Developmental GI Tract	PANET	Pancreatic Neuroendocrine	PANET	Metastasis	Pancreas	Liver	IMPACT468	50	646	TRUE	3	3	Pancreatic Cancer	Pancreatic Neuroendocrine Tumor	0.293	0.69	Stable	Yes	No	No	No	No	Yes	No	No	No	No	Yes	No	No	No	No	No	No	No	No	No	No	0	Liver	Wild	Wild	Wild	Wild	0	0
P-0022327-T01-IM6	P-0022327-T01-IM6	P-0022327	Developmental GI Tract	PANET	Pancreatic Neuroendocrine	PANET	Primary	Pancreas		IMPACT468	50	856	TRUE	1	1	Pancreatic Cancer	Pancreatic Neuroendocrine Tumor	0.998	3.36	Indeterminate	Yes	No	No	No	No	No	No	No	No	No	No	No	No	No	No	No	No	No	No	No	No	0.864698	Pancreas	Wild	Wild	Mut	Mut	1	2
P-0022435-T01-IM6	P-0022435-T01-IM6	P-0022435	Developmental GI Tract	PANET	Pancreatic Neuroendocrine	PANET	Metastasis	Pancreas	Bowel	IMPACT468	20	830	TRUE	6	4	Pancreatic Cancer	Pancreatic Neuroendocrine Tumor	0.01	0	Stable	Yes	Yes	No	No	No	Yes	No	No	Yes	No	No	No	No	No	No	No	No	No	No	No	No	0.864698	Bowel	Wild	Wild	Wild	Wild	1	0
P-0022639-T01-IM6	P-0022639-T01-IM6	P-0022639	Developmental GI Tract	PANET	Pancreatic Neuroendocrine	PANET	Metastasis	Pancreas	Unspecified	IMPACT468	60	885	TRUE	4	4	Pancreatic Cancer	Pancreatic Neuroendocrine Tumor	0.201	0.42	Stable	Yes	No	No	No	No	Yes	No	No	No	Yes	Yes	No	No	No	No	No	No	No	No	No	No	4.32349	Unspecified	Wild	Wild	Wild	Wild	5	5
P-0022652-T01-IM6	P-0022652-T01-IM6	P-0022652	Developmental GI Tract	PANET	Pancreatic Neuroendocrine	PANET	Primary	Pancreas		IMPACT468	50	655	TRUE	3	3	Pancreatic Cancer	Pancreatic Neuroendocrine Tumor	0.723	1.14	Stable	Yes	No	No	No	No	Yes	No	Yes	No	No	No	No	No	No	No	No	No	No	No	No	No	1.7294	Pancreas	Mut	Wild	Mut	Mut	2	0
P-0022720-T01-IM6	P-0022720-T01-IM6	P-0022720	Developmental GI Tract	PANET	Pancreatic Neuroendocrine	PANET	Metastasis	Pancreas	Liver	IMPACT468	20	512	TRUE	3	3	Pancreatic Cancer	Pancreatic Neuroendocrine Tumor	0.091	0.26	Stable	Yes	No	No	No	No	Yes	No	No	No	No	Yes	No	No	No	No	No	No	No	No	No	No	1.7294	Liver	Mut	Wild	Wild	Mut	2	0
P-0022746-T01-IM6	P-0022746-T01-IM6	P-0022746	Developmental GI Tract	PANET	Pancreatic Neuroendocrine	PANET	Metastasis	Pancreas	Liver	IMPACT468	50	536	TRUE	3	2	Pancreatic Cancer	Pancreatic Neuroendocrine Tumor	0.847	3.02	Indeterminate	No	No	No	No	No	Yes	Yes	No	No	No	No	No	No	No	No	No	No	No	No	No	No	6.05289	Liver	Wild	Mut	Wild	Mut	7	5
P-0022868-T01-IM6	P-0022868-T01-IM6	P-0022868	Developmental GI Tract	PANET	Pancreatic Neuroendocrine	PANET	Primary	Pancreas		IMPACT468	90	466	TRUE	5	2	Pancreatic Cancer	Pancreatic Neuroendocrine Tumor	0.825	3.89	Indeterminate	Yes	No	No	No	No	Yes	No	No	No	No	No	No	No	No	No	No	No	No	No	No	No	3.45879	Pancreas	Mut	Wild	Mut	Mut	4	0
P-0023400-T01-IM6	P-0023400-T01-IM6	P-0023400	Developmental GI Tract	PANET	Pancreatic Neuroendocrine	PANET	Primary	Pancreas		IMPACT468	20	729	TRUE	3	2	Pancreatic Cancer	Pancreatic Neuroendocrine Tumor	0.231	0	Stable	Yes	No	No	No	No	Yes	No	No	No	No	No	No	No	No	No	No	No	No	No	No	No	2.59409	Pancreas	Wild	Wild	Wild	Wild	3	0
P-0023717-T01-IM6	P-0023717-T01-IM6	P-0023717	Developmental GI Tract	PANET	Pancreatic Neuroendocrine	PANET	Primary	Pancreas		IMPACT468	50	782	TRUE	3	3	Pancreatic Cancer	Pancreatic Neuroendocrine Tumor	0.25	1.06	Stable	Yes	No	No	No	No	Yes	No	Yes	No	No	No	No	No	No	No	No	No	No	No	No	No	2.59409	Pancreas	Mut	Mut	Wild	Mut	3	0
P-0023732-T01-IM6	P-0023732-T01-IM6	P-0023732	Developmental GI Tract	PANET	Pancreatic Neuroendocrine	PANET	Primary	Pancreas		IMPACT468	60	533	TRUE	4	3	Pancreatic Cancer	Pancreatic Neuroendocrine Tumor	1	1.8	Stable	Yes	No	No	No	No	Yes	No	No	No	No	Yes	No	No	No	No	No	No	No	No	No	No	2.59409	Pancreas	Mut	Mut	Wild	Mut	3	3
P-0023837-T01-IM6	P-0023837-T01-IM6	P-0023837	Developmental GI Tract	PANET	Pancreatic Neuroendocrine	PANET	Metastasis	Pancreas	Liver	IMPACT468	40	375	TRUE	3	2	Pancreatic Cancer	Pancreatic Neuroendocrine Tumor	0.916	0.07	Stable	Yes	No	No	No	No	Yes	No	No	No	No	No	No	No	No	No	No	No	No	No	No	No	2.59409	Liver	Mut	Mut	Wild	Mut	3	0
P-0024338-T01-IM6	P-0024338-T01-IM6	P-0024338	Developmental GI Tract	PANET	Pancreatic Neuroendocrine	PANET	Primary	Pancreas		IMPACT468	60	578	TRUE	1	1	Pancreatic Cancer	Pancreatic Neuroendocrine Tumor	0.968	2.84	Stable	Yes	No	No	No	No	No	No	No	No	No	No	No	No	No	No	No	No	No	No	No	No	4.32349	Pancreas	Mut	Mut	Mut	Mut	5	0
P-0024354-T01-IM6	P-0024354-T01-IM6	P-0024354	Developmental GI Tract	PANET	Pancreatic Neuroendocrine	PANET	Metastasis	Pancreas	Bowel	IMPACT468	30	217	TRUE	2	2	Pancreatic Cancer	Pancreatic Neuroendocrine Tumor	0.171	0.32	Stable	Yes	No	No	No	No	No	No	No	Yes	No	No	No	No	No	No	No	No	No	No	No	No	1.7294	Bowel	Wild	Wild	Wild	Wild	2	0
P-0024367-T01-IM6	P-0024367-T01-IM6	P-0024367	Developmental GI Tract	PANET	Pancreatic Neuroendocrine	PANET	Primary	Pancreas		IMPACT468	60	480	TRUE	1	1	Pancreatic Cancer	Pancreatic Neuroendocrine Tumor	0.09	0.08	Stable	Yes	No	No	No	No	No	No	No	No	No	No	No	No	No	No	No	No	No	No	No	No	0	Pancreas	Wild	Wild	Wild	Wild	0	0
P-0024465-T01-IM6	P-0024465-T01-IM6	P-0024465	Developmental GI Tract	PANET	Pancreatic Neuroendocrine	PANET	Metastasis	Pancreas	Liver	IMPACT468	60	470	TRUE	3	3	Pancreatic Cancer	Pancreatic Neuroendocrine Tumor	0.015	2.01	Stable	Yes	No	No	No	No	Yes	No	Yes	No	No	No	No	No	No	No	No	No	No	No	No	No	10.3764	Liver	Wild	Wild	Wild	Wild	12	5
P-0024508-T01-IM6	P-0024508-T01-IM6	P-0024508	Developmental GI Tract	PANET	Pancreatic Neuroendocrine	PANET	Metastasis	Pancreas	Liver	IMPACT468	50	804	TRUE	2	2	Pancreatic Cancer	Pancreatic Neuroendocrine Tumor	0.074	0	Stable	Yes	No	No	No	No	Yes	No	No	No	No	No	No	No	No	No	No	No	No	No	No	No	1.7294	Liver	Mut	Wild	Wild	Mut	2	2
P-0024533-T01-IM6	P-0024533-T01-IM6	P-0024533	Developmental GI Tract	PANET	Pancreatic Neuroendocrine	PANET	Primary	Pancreas		IMPACT468	60	399	TRUE	1	1	Pancreatic Cancer	Pancreatic Neuroendocrine Tumor	0.979	0.62	Stable	Yes	No	No	No	No	No	No	No	No	No	No	No	No	No	No	No	No	No	No	No	No	1.7294	Pancreas	Wild	Mut	Wild	Mut	2	0
P-0024569-T01-IM6	P-0024569-T01-IM6	P-0024569	Developmental GI Tract	PANET	Pancreatic Neuroendocrine	PANET	Metastasis	Pancreas	Liver	IMPACT468	40	594	TRUE	2	2	Pancreatic Cancer	Pancreatic Neuroendocrine Tumor	0.401	0.58	Stable	Yes	No	No	No	No	Yes	No	No	No	No	No	No	No	No	No	No	No	No	No	No	No	4.32349	Liver	Wild	Wild	Wild	Wild	5	4
P-0024594-T01-IM6	P-0024594-T01-IM6	P-0024594	Developmental GI Tract	PANET	Pancreatic Neuroendocrine	PANET	Primary	Pancreas		IMPACT468	60	415	TRUE	2	2	Pancreatic Cancer	Pancreatic Neuroendocrine Tumor	0.47	2.21	Stable	Yes	No	No	No	No	Yes	No	No	No	No	No	No	No	No	No	No	No	No	No	No	No	4.32349	Pancreas	Wild	Wild	Wild	Wild	5	10
P-0024953-T01-IM6	P-0024953-T01-IM6	P-0024953	Developmental GI Tract	PANET	Pancreatic Neuroendocrine	PANET	Metastasis	Pancreas	Liver	IMPACT468	60	529	TRUE	3	2	Pancreatic Cancer	Pancreatic Neuroendocrine Tumor	0.948	1.07	Stable	Yes	No	No	No	No	Yes	No	No	No	No	No	No	No	No	No	No	No	No	No	No	No	1.7294	Liver	Wild	Wild	Wild	Wild	2	2
P-0025493-T01-IM6	P-0025493-T01-IM6	P-0025493	Developmental GI Tract	PANET	Pancreatic Neuroendocrine	PANET	Primary	Pancreas		IMPACT468	60	594	TRUE	2	2	Pancreatic Cancer	Pancreatic Neuroendocrine Tumor	0.901	2.9	Stable	Yes	No	No	No	No	Yes	No	No	No	No	No	No	No	No	No	No	No	No	No	No	No	5.18819	Pancreas	Mut	Wild	Mut	Mut	6	0
P-0025679-T01-IM6	P-0025679-T01-IM6	P-0025679	Developmental GI Tract	PANET	Pancreatic Neuroendocrine	PANET	Metastasis	Pancreas	Liver	IMPACT468	40	756	TRUE	2	2	Pancreatic Cancer	Pancreatic Neuroendocrine Tumor	0.059	0	Stable	Yes	No	No	No	No	Yes	No	No	No	No	No	No	No	No	No	No	No	No	No	No	No	3.45879	Liver	Mut	Mut	Wild	Mut	4	4
P-0025693-T01-IM6	P-0025693-T01-IM6	P-0025693	Developmental GI Tract	PANET	Pancreatic Neuroendocrine	PANET	Metastasis	Pancreas	Liver	IMPACT468	80	632	TRUE	1	1	Pancreatic Cancer	Pancreatic Neuroendocrine Tumor	0.353	1.33	Stable	No	No	No	No	No	Yes	No	No	No	No	No	No	No	No	No	No	No	No	No	No	No	0	Liver	Wild	Wild	Wild	Wild	0	5
P-0026064-T01-IM6	P-0026064-T01-IM6	P-0026064	Developmental GI Tract	PANET	Pancreatic Neuroendocrine	PANET	Metastasis	Pancreas	Liver	IMPACT468	90	922	TRUE	1	1	Pancreatic Cancer	Pancreatic Neuroendocrine Tumor	0.987	2.17	Stable	No	No	No	No	No	Yes	No	No	No	No	No	No	No	No	No	No	No	No	No	No	No	6.05289	Liver	Mut	Wild	Wild	Mut	7	1
P-0026857-T01-IM6	P-0026857-T01-IM6	P-0026857	Developmental GI Tract	PANET	Pancreatic Neuroendocrine	PANET	Primary	Pancreas		IMPACT468	50	522	TRUE	3	2	Pancreatic Cancer	Pancreatic Neuroendocrine Tumor	0.1	0	Stable	Yes	No	No	No	No	Yes	No	No	No	No	No	No	No	No	No	No	No	No	No	No	No	1.7294	Pancreas	Wild	Wild	Wild	Wild	2	0
P-0027149-T01-IM6	P-0027149-T01-IM6	P-0027149	Developmental GI Tract	PANET	Pancreatic Neuroendocrine	PANET	Primary	Pancreas		IMPACT468	40	674	TRUE	1	1	Pancreatic Cancer	Pancreatic Neuroendocrine Tumor	0.087	0	Stable	Yes	No	No	No	No	No	No	No	No	No	No	No	No	No	No	No	No	No	No	No	No	11.2411	Pancreas	Mut	Wild	Mut	Mut	13	0
P-0027191-T01-IM6	P-0027191-T01-IM6	P-0027191	Developmental GI Tract	PANET	Pancreatic Neuroendocrine	PANET	Primary	Pancreas		IMPACT468	80	689	TRUE	2	2	Pancreatic Cancer	Pancreatic Neuroendocrine Tumor	0.157	0	Stable	Yes	No	No	No	No	Yes	No	No	No	No	No	No	No	No	No	No	No	No	No	No	No	3.45879	Pancreas	Wild	Wild	Wild	Wild	4	0
P-0027194-T01-IM6	P-0027194-T01-IM6	P-0027194	Developmental GI Tract	PANET	Pancreatic Neuroendocrine	PANET	Primary	Pancreas		IMPACT468	70	799	TRUE	1	1	Pancreatic Cancer	Pancreatic Neuroendocrine Tumor	0.991	1.41	Stable	No	No	No	No	No	Yes	No	No	No	No	No	No	No	No	No	No	No	No	No	No	No	2.59409	Pancreas	Mut	Wild	Mut	Mut	3	4
P-0027620-T01-IM6	P-0027620-T01-IM6	P-0027620	Developmental GI Tract	PANET	Pancreatic Neuroendocrine	PANET	Primary	Pancreas		IMPACT468	50	914	TRUE	8	5	Pancreatic Cancer	Pancreatic Neuroendocrine Tumor	0.147	0.13	Stable	Yes	No	Yes	No	No	Yes	No	Yes	No	No	Yes	No	No	No	No	No	No	No	No	No	No	0.864698	Pancreas	Wild	Wild	Wild	Wild	1	0
P-0028691-T01-IM6	P-0028691-T01-IM6	P-0028691	Developmental GI Tract	PANET	Pancreatic Neuroendocrine	PANET	Metastasis	Pancreas	Liver	IMPACT468	50	627	TRUE	4	4	Pancreatic Cancer	Pancreatic Neuroendocrine Tumor	0.384	2.1	Stable	Yes	No	No	No	No	Yes	No	No	Yes	No	Yes	No	No	No	No	No	No	No	No	No	No	6.05289	Liver	Wild	Wild	Wild	Wild	7	9
P-0028760-T01-IM6	P-0028760-T01-IM6	P-0028760	Developmental GI Tract	PANET	Pancreatic Neuroendocrine	PANET	Primary	Pancreas		IMPACT468	70	627	TRUE	2	1	Pancreatic Cancer	Pancreatic Neuroendocrine Tumor	0.079	0.07	Stable	Yes	No	No	No	No	No	No	No	No	No	No	No	No	No	No	No	No	No	No	No	No	0.864698	Pancreas	Mut	Wild	Wild	Mut	1	0
P-0029477-T01-IM6	P-0029477-T01-IM6	P-0029477	Developmental GI Tract	PANET	Pancreatic Neuroendocrine	PANET	Primary	Pancreas		IMPACT468	90	1084	TRUE	1	1	Pancreatic Cancer	Pancreatic Neuroendocrine Tumor	0.093	0.07	Stable	Yes	No	No	No	No	No	No	No	No	No	No	No	No	No	No	No	No	No	No	No	No	0	Pancreas	Wild	Wild	Wild	Wild	0	0
P-0029599-T01-IM6	P-0029599-T01-IM6	P-0029599	Developmental GI Tract	PANET	Pancreatic Neuroendocrine	PANET	Metastasis	Pancreas	Liver	IMPACT468	90	369	TRUE	2	2	Pancreatic Cancer	Pancreatic Neuroendocrine Tumor	0.659	4.63	Indeterminate	Yes	No	No	No	No	Yes	No	No	No	No	No	No	No	No	No	No	No	No	No	No	No	1.7294	Liver	Wild	Wild	Wild	Wild	2	20
P-0029749-T01-IM6	P-0029749-T01-IM6	P-0029749	Developmental GI Tract	PANET	Pancreatic Neuroendocrine	PANET	Metastasis	Pancreas	Liver	IMPACT468	60	606	TRUE	1	1	Pancreatic Cancer	Pancreatic Neuroendocrine Tumor	0.883	1.7	Stable	No	No	No	No	No	Yes	No	No	No	No	No	No	No	No	No	No	No	No	No	No	No	2.59409	Liver	Mut	Mut	Wild	Mut	3	4
P-0029781-T01-IM6	P-0029781-T01-IM6	P-0029781	Developmental GI Tract	PANET	Pancreatic Neuroendocrine	PANET	Primary	Pancreas		IMPACT468	70	913	TRUE	1	1	Pancreatic Cancer	Pancreatic Neuroendocrine Tumor	0.923	1.56	Stable	Yes	No	No	No	No	No	No	No	No	No	No	No	No	No	No	No	No	No	No	No	No	4.32349	Pancreas	Mut	Wild	Wild	Mut	5	0
P-0029916-T01-IM6	P-0029916-T01-IM6	P-0029916	Developmental GI Tract	PANET	Pancreatic Neuroendocrine	PANET	Metastasis	Pancreas	Liver	IMPACT468	50	684	TRUE	6	3	Pancreatic Cancer	Pancreatic Neuroendocrine Tumor	0.101	0	Stable	Yes	No	No	No	No	Yes	No	No	No	No	Yes	No	No	No	No	No	No	No	No	No	No	2.59409	Liver	Mut	Wild	Wild	Mut	3	13
P-0030377-T01-IM6	P-0030377-T01-IM6	P-0030377	Developmental GI Tract	PANET	Pancreatic Neuroendocrine	PANET	Metastasis	Pancreas	Liver	IMPACT468	30	588	TRUE	2	2	Pancreatic Cancer	Pancreatic Neuroendocrine Tumor	0.121	0.22	Stable	Yes	No	No	No	No	Yes	No	No	No	No	No	No	No	No	No	No	No	No	No	No	No	1.7294	Liver	Wild	Wild	Wild	Wild	2	0
P-0030513-T01-IM6	P-0030513-T01-IM6	P-0030513	Developmental GI Tract	PANET	Pancreatic Neuroendocrine	PANET	Primary	Pancreas		IMPACT468	30	782	TRUE	5	3	Pancreatic Cancer	Pancreatic Neuroendocrine Tumor	0.169	1.8	Stable	Yes	No	No	No	No	Yes	No	No	Yes	No	No	No	No	No	No	No	No	No	No	No	No	9.51168	Pancreas	Wild	Mut	Wild	Mut	11	0
P-0030778-T01-IM6	P-0030778-T01-IM6	P-0030778	Developmental GI Tract	PANET	Pancreatic Neuroendocrine	PANET	Primary	Pancreas		IMPACT468	60	552	TRUE	3	2	Pancreatic Cancer	Pancreatic Neuroendocrine Tumor	0.623	0.3	Stable	Yes	No	No	No	No	Yes	No	No	No	No	No	No	No	No	No	No	No	No	No	No	No	6.91758	Pancreas	Mut	Mut	Wild	Mut	8	2
P-0031225-T01-IM6	P-0031225-T01-IM6	P-0031225	Developmental GI Tract	PANET	Pancreatic Neuroendocrine	PANET	Metastasis	Pancreas	Liver	IMPACT468	30	935	TRUE	1	1	Pancreatic Cancer	Pancreatic Neuroendocrine Tumor	0.018	0.07	Stable	No	No	No	No	No	Yes	No	No	No	No	No	No	No	No	No	No	No	No	No	No	No	2.59409	Liver	Wild	Wild	Wild	Wild	3	4
P-0031556-T01-IM6	P-0031556-T01-IM6	P-0031556	Developmental GI Tract	PANET	Pancreatic Neuroendocrine	PANET	Primary	Pancreas		IMPACT468	60	629	TRUE	1	1	Pancreatic Cancer	Pancreatic Neuroendocrine Tumor	0.796	1.44	Stable	Yes	No	No	No	No	No	No	No	No	No	No	No	No	No	No	No	No	No	No	No	No	4.32349	Pancreas	Wild	Mut	Wild	Mut	5	0
P-0031836-T01-IM6	P-0031836-T01-IM6	P-0031836	Developmental GI Tract	PANET	Pancreatic Neuroendocrine	PANET	Metastasis	Pancreas	Liver	IMPACT468	80	632	TRUE	2	2	Pancreatic Cancer	Pancreatic Neuroendocrine Tumor	0.477	1.09	Stable	Yes	No	No	No	No	Yes	No	No	No	No	No	No	No	No	No	No	No	No	No	No	No	3.45879	Liver	Mut	Wild	Mut	Mut	4	0
P-0032629-T01-IM6	P-0032629-T01-IM6	P-0032629	Developmental GI Tract	PANET	Pancreatic Neuroendocrine	PANET	Metastasis	Pancreas	Liver	IMPACT468	30	400	TRUE	2	2	Pancreatic Cancer	Pancreatic Neuroendocrine Tumor	0	0.06	Stable	Yes	No	No	No	No	Yes	No	No	No	No	No	No	No	No	No	No	No	No	No	No	No	1.7294	Liver	Mut	Wild	Mut	Mut	2	0
P-0032869-T01-IM6	P-0032869-T01-IM6	P-0032869	Developmental GI Tract	PANET	Pancreatic Neuroendocrine	PANET	Metastasis	Pancreas	Liver	IMPACT468	80	620	TRUE	4	2	Pancreatic Cancer	Pancreatic Neuroendocrine Tumor	0.948	2.07	Stable	Yes	No	No	No	No	Yes	No	No	No	No	No	No	No	No	No	No	No	No	No	No	No	51.0172	Liver	Mut	Wild	Wild	Mut	59	2
P-0032952-T01-IM6	P-0032952-T01-IM6	P-0032952	Developmental GI Tract	PANET	Pancreatic Neuroendocrine	PANET	Metastasis	Pancreas	Liver	IMPACT468	60	604	TRUE	5	2	Pancreatic Cancer	Pancreatic Neuroendocrine Tumor	0.809	3.67	Indeterminate	Yes	No	No	No	No	Yes	No	No	No	No	No	No	No	No	No	No	No	No	No	No	No	1.7294	Liver	Wild	Mut	Wild	Mut	2	8
P-0032979-T01-IM6	P-0032979-T01-IM6	P-0032979	Developmental GI Tract	PANET	Pancreatic Neuroendocrine	PANET	Metastasis	Pancreas	Liver	IMPACT468	20	428	TRUE	3	2	Pancreatic Cancer	Pancreatic Neuroendocrine Tumor	0.071	1.9	Stable	Yes	No	No	No	No	Yes	No	No	No	No	No	No	No	No	No	No	No	No	No	No	No	22.4822	Liver	Mut	Mut	Wild	Mut	26	0
P-0033739-T01-IM6	P-0033739-T01-IM6	P-0033739	Developmental GI Tract	PANET	Pancreatic Neuroendocrine	PANET	Primary	Pancreas		IMPACT468	20	311	TRUE	1	1	Pancreatic Cancer	Pancreatic Neuroendocrine Tumor	0.055	0	Stable	No	No	No	No	No	Yes	No	No	No	No	No	No	No	No	No	No	No	No	No	No	No	12.9705	Pancreas	Wild	Wild	Mut	Mut	15	0
P-0033899-T01-IM6	P-0033899-T01-IM6	P-0033899	Developmental GI Tract	PANET	Pancreatic Neuroendocrine	PANET	Primary	Pancreas		IMPACT468	70	311	TRUE	3	3	Pancreatic Cancer	Pancreatic Neuroendocrine Tumor	0.129	0	Stable	Yes	No	No	No	No	Yes	No	Yes	No	No	No	No	No	No	No	No	No	No	No	No	No	1.7294	Pancreas	Wild	Wild	Wild	Wild	2	15
P-0034139-T01-IM6	P-0034139-T01-IM6	P-0034139	Developmental GI Tract	PANET	Pancreatic Neuroendocrine	PANET	Primary	Pancreas		IMPACT468	70	493	TRUE	2	2	Pancreatic Cancer	Pancreatic Neuroendocrine Tumor	0	0	Stable	Yes	Yes	No	No	No	No	No	No	No	No	No	No	No	No	No	No	No	No	No	No	No	0	Pancreas	Wild	Wild	Wild	Wild	0	0
P-0034624-T01-IM6	P-0034624-T01-IM6	P-0034624	Developmental GI Tract	PANET	Pancreatic Neuroendocrine	PANET	Primary	Pancreas		IMPACT468	80	607	TRUE	1	1	Pancreatic Cancer	Pancreatic Neuroendocrine Tumor	0.125	0.72	Stable	Yes	No	No	No	No	No	No	No	No	No	No	No	No	No	No	No	No	No	No	No	No	0	Pancreas	Wild	Wild	Wild	Wild	0	21
P-0034628-T01-IM6	P-0034628-T01-IM6	P-0034628	Developmental GI Tract	PANET	Pancreatic Neuroendocrine	PANET	Primary	Pancreas		IMPACT468	60	745	TRUE	6	4	Pancreatic Cancer	Pancreatic Neuroendocrine Tumor	0.373	0.5	Stable	Yes	No	No	No	No	Yes	Yes	Yes	No	No	No	No	No	No	No	No	No	No	No	No	No	3.45879	Pancreas	Mut	Wild	Mut	Mut	4	0
P-0035025-T02-IM6	P-0035025-T02-IM6	P-0035025	Developmental GI Tract	PANET	Pancreatic Neuroendocrine	PANET	Metastasis	Pancreas	Liver	IMPACT468	90	653	TRUE	2	2	Pancreatic Cancer	Pancreatic Neuroendocrine Tumor	0.984	4.32	Indeterminate	No	No	No	No	No	Yes	No	No	No	No	Yes	No	No	No	No	No	No	No	No	No	No	10.3764	Liver	Mut	Wild	Mut	Mut	12	2
P-0035279-T01-IM6	P-0035279-T01-IM6	P-0035279	Developmental GI Tract	PANET	Pancreatic Neuroendocrine	PANET	Primary	Pancreas		IMPACT468	70	744	TRUE	1	1	Pancreatic Cancer	Pancreatic Neuroendocrine Tumor	0.069	0.06	Stable	Yes	No	No	No	No	No	No	No	No	No	No	No	No	No	No	No	No	No	No	No	No	2.59409	Pancreas	Mut	Mut	Wild	Mut	3	0
P-0035509-T01-IM6	P-0035509-T01-IM6	P-0035509	Developmental GI Tract	PANET	Pancreatic Neuroendocrine	PANET	Metastasis	Pancreas	Intra-Abdominal	IMPACT468	30	423	TRUE	6	3	Pancreatic Cancer	Pancreatic Neuroendocrine Tumor	0.351	1.31	Stable	Yes	No	No	No	No	Yes	No	Yes	No	No	No	No	No	No	No	No	No	No	No	No	No	1.7294	Intra-Abdominal	Mut	Wild	Wild	Mut	2	4
P-0035767-T01-IM6	P-0035767-T01-IM6	P-0035767	Developmental GI Tract	PANET	Pancreatic Neuroendocrine	PANET	Primary	Pancreas		IMPACT468	50	594	TRUE	3	2	Pancreatic Cancer	Pancreatic Neuroendocrine Tumor	0.497	0.87	Stable	Yes	No	No	No	No	Yes	No	No	No	No	No	No	No	No	No	No	No	No	No	No	No	0	Pancreas	Wild	Wild	Wild	Wild	0	0
P-0036906-T01-IM6	P-0036906-T01-IM6	P-0036906	Developmental GI Tract	PANET	Pancreatic Neuroendocrine	PANET	Primary	Pancreas		IMPACT468	70	424	TRUE	3	2	Pancreatic Cancer	Pancreatic Neuroendocrine Tumor	0.874	2.28	Stable	Yes	No	No	No	No	Yes	No	No	No	No	No	No	No	No	No	No	No	No	No	No	No	2.59409	Pancreas	Mut	Mut	Wild	Mut	3	0
P-0037352-T01-IM6	P-0037352-T01-IM6	P-0037352	Developmental GI Tract	PANET	Pancreatic Neuroendocrine	PANET	Primary	Pancreas		IMPACT468	60	374	TRUE	5	4	Pancreatic Cancer	Pancreatic Neuroendocrine Tumor	0.695	14.08	Instable	Yes	No	No	No	No	Yes	Yes	Yes	No	No	No	No	No	No	No	No	No	No	No	No	No	21.6175	Pancreas	Mut	Wild	Mut	Mut	25	0
P-0037474-T01-IM6	P-0037474-T01-IM6	P-0037474	Developmental GI Tract	PANET	Pancreatic Neuroendocrine	PANET	Metastasis	Pancreas	Liver	IMPACT468	60	572	TRUE	4	2	Pancreatic Cancer	Pancreatic Neuroendocrine Tumor	0.901	1.72	Stable	Yes	No	No	No	No	Yes	No	No	No	No	No	No	No	No	No	No	No	No	No	No	No	0.864698	Liver	Mut	Wild	Wild	Mut	1	2
P-0037557-T01-IM6	P-0037557-T01-IM6	P-0037557	Developmental GI Tract	PANET	Pancreatic Neuroendocrine	PANET	Metastasis	Pancreas	Liver	IMPACT468	60	857	TRUE	3	2	Pancreatic Cancer	Pancreatic Neuroendocrine Tumor	0.292	0.2	Stable	Yes	No	No	No	No	Yes	No	No	No	No	No	No	No	No	No	No	No	No	No	No	No	0.864698	Liver	Wild	Wild	Wild	Wild	1	0
P-0037684-T01-IM6	P-0037684-T01-IM6	P-0037684	Developmental GI Tract	PANET	Pancreatic Neuroendocrine	PANET	Metastasis	Pancreas	Liver	IMPACT468	40	512	TRUE	6	3	Pancreatic Cancer	Pancreatic Neuroendocrine Tumor	0.223	0.13	Stable	Yes	No	No	No	No	Yes	No	No	No	No	Yes	No	No	No	No	No	No	No	No	No	No	0	Liver	Wild	Wild	Wild	Wild	0	0
P-0038805-T01-IM6	P-0038805-T01-IM6	P-0038805	Developmental GI Tract	PANET	Pancreatic Neuroendocrine	PANET	Metastasis	Pancreas	Liver	IMPACT468	70	500	TRUE	3	2	Pancreatic Cancer	Pancreatic Neuroendocrine Tumor	0.091	0.11	Stable	Yes	No	No	No	No	Yes	No	No	No	No	No	No	No	No	No	No	No	No	No	No	No	0.864698	Liver	Wild	Wild	Wild	Wild	1	0
P-0039419-T01-IM6	P-0039419-T01-IM6	P-0039419	Developmental GI Tract	PANET	Pancreatic Neuroendocrine	PANET	Metastasis	Pancreas	Lymph	IMPACT468	60	669	TRUE	1	1	Pancreatic Cancer	Pancreatic Neuroendocrine Tumor	0.987	1.04	Stable	Yes	No	No	No	No	No	No	No	No	No	No	No	No	No	No	No	No	No	No	No	No	6.91758	Lymph	Wild	Wild	Wild	Wild	8	2
P-0040534-T01-IM6	P-0040534-T01-IM6	P-0040534	Developmental GI Tract	PANET	Pancreatic Neuroendocrine	PANET	Metastasis	Pancreas	Liver	IMPACT468	60	893	TRUE	1	1	Pancreatic Cancer	Pancreatic Neuroendocrine Tumor	0.896	0.58	Stable	No	No	No	No	No	Yes	No	No	No	No	No	No	No	No	No	No	No	No	No	No	No	2.59409	Liver	Mut	Wild	Mut	Mut	3	0
P-0040641-T01-IM6	P-0040641-T01-IM6	P-0040641	Developmental GI Tract	PANET	Pancreatic Neuroendocrine	PANET	Metastasis	Pancreas	Ovary	IMPACT468	80	754	TRUE	4	4	Pancreatic Cancer	Pancreatic Neuroendocrine Tumor	0.215	0.59	Stable	Yes	No	No	No	No	Yes	No	Yes	No	No	No	No	No	No	No	No	Yes	No	No	No	No	0	Ovary	Wild	Wild	Wild	Wild	0	0
P-0040973-T01-IM6	P-0040973-T01-IM6	P-0040973	Developmental GI Tract	PANET	Pancreatic Neuroendocrine	PANET	Metastasis	Pancreas	Bone	IMPACT468	80	496	TRUE	2	2	Pancreatic Cancer	Pancreatic Neuroendocrine Tumor	0.997	0.93	Stable	Yes	No	No	No	No	No	No	No	No	No	Yes	No	No	No	No	No	No	No	No	No	No	3.45879	Bone	Mut	Wild	Mut	Mut	4	4
P-0040985-T01-IM6	P-0040985-T01-IM6	P-0040985	Developmental GI Tract	PANET	Pancreatic Neuroendocrine	PANET	Primary	Pancreas		IMPACT468	30	541	TRUE	1	1	Pancreatic Cancer	Pancreatic Neuroendocrine Tumor	0.337	0.4	Stable	Yes	No	No	No	No	No	No	No	No	No	No	No	No	No	No	No	No	No	No	No	No	0	Pancreas	Wild	Wild	Wild	Wild	0	0
P-0041028-T01-IM6	P-0041028-T01-IM6	P-0041028	Developmental GI Tract	PANET	Pancreatic Neuroendocrine	PANET	Primary	Pancreas		IMPACT468	70	408	TRUE	4	2	Pancreatic Cancer	Pancreatic Neuroendocrine Tumor	0.056	0.36	Stable	No	No	No	No	No	Yes	No	No	No	No	Yes	No	No	No	No	No	No	No	No	No	No	0	Pancreas	Wild	Wild	Wild	Wild	0	0
P-0041552-T01-IM6	P-0041552-T01-IM6	P-0041552	Developmental GI Tract	PANET	Pancreatic Neuroendocrine	PANET	Metastasis	Pancreas	Liver	IMPACT468	70	469	TRUE	2	2	Pancreatic Cancer	Pancreatic Neuroendocrine Tumor	0.08	0.09	Stable	Yes	No	No	No	No	Yes	No	No	No	No	No	No	No	No	No	No	No	No	No	No	No	0.864698	Liver	Wild	Wild	Wild	Wild	1	0
P-0041570-T01-IM6	P-0041570-T01-IM6	P-0041570	Developmental GI Tract	PANET	Pancreatic Neuroendocrine	PANET	Metastasis	Pancreas	Liver	IMPACT468	20	663	TRUE	2	1	Pancreatic Cancer	Pancreatic Neuroendocrine Tumor	0.035	0.22	Stable	No	No	No	No	No	Yes	No	No	No	No	No	No	No	No	No	No	No	No	No	No	No	1.7294	Liver	Wild	Wild	Wild	Wild	2	0
P-0042403-T01-IM6	P-0042403-T01-IM6	P-0042403	Developmental GI Tract	PANET	Pancreatic Neuroendocrine	PANET	Metastasis	Pancreas	Liver	IMPACT468	50	387	TRUE	4	2	Pancreatic Cancer	Pancreatic Neuroendocrine Tumor	0.218	1.38	Stable	Yes	No	No	No	No	Yes	No	No	No	No	No	No	No	No	No	No	No	No	No	No	No	6.91758	Liver	Wild	Wild	Wild	Wild	8	7
P-0043063-T01-IM6	P-0043063-T01-IM6	P-0043063	Developmental GI Tract	PANET	Pancreatic Neuroendocrine	PANET	Primary	Pancreas		IMPACT468	90	790	TRUE	2	1	Pancreatic Cancer	Pancreatic Neuroendocrine Tumor	0.859	2.63	Stable	Yes	No	No	No	No	No	No	No	No	No	No	No	No	No	No	No	No	No	No	No	No	3.45879	Pancreas	Mut	Wild	Wild	Mut	4	0
P-0043418-T01-IM6	P-0043418-T01-IM6	P-0043418	Developmental GI Tract	PANET	Pancreatic Neuroendocrine	PANET	Metastasis	Pancreas	Liver	IMPACT468	80	614	TRUE	6	3	Pancreatic Cancer	Pancreatic Neuroendocrine Tumor	0.162	0	Stable	Yes	No	No	No	No	Yes	No	No	No	No	Yes	No	No	No	No	No	No	No	No	No	No	1.7294	Liver	Wild	Wild	Wild	Wild	2	4
P-0043725-T01-IM6	P-0043725-T01-IM6	P-0043725	Developmental GI Tract	PANET	Pancreatic Neuroendocrine	PANET	Metastasis	Pancreas	Liver	IMPACT468	70	758	TRUE	5	4	Pancreatic Cancer	Pancreatic Neuroendocrine Tumor	0.329	0.86	Stable	Yes	No	No	No	No	Yes	No	Yes	No	No	Yes	No	No	No	No	No	No	No	No	No	No	2.59409	Liver	Wild	Wild	Wild	Wild	3	0
P-0044029-T01-IM6	P-0044029-T01-IM6	P-0044029	Developmental GI Tract	PANET	Pancreatic Neuroendocrine	PANET	Primary	Pancreas		IMPACT468	50	566	TRUE	2	2	Pancreatic Cancer	Pancreatic Neuroendocrine Tumor	0.273	0	Stable	Yes	No	No	No	No	Yes	No	No	No	No	No	No	No	No	No	No	No	No	No	No	No	2.59409	Pancreas	Mut	Wild	Wild	Mut	3	0
P-0044031-T01-IM6	P-0044031-T01-IM6	P-0044031	Developmental GI Tract	PANET	Pancreatic Neuroendocrine	PANET	Metastasis	Pancreas	Lymph	IMPACT468	40	694	TRUE	4	3	Pancreatic Cancer	Pancreatic Neuroendocrine Tumor	0.794	0.89	Stable	Yes	No	No	No	No	Yes	No	Yes	No	No	No	No	No	No	No	No	No	No	No	No	No	4.32349	Lymph	Mut	Wild	Wild	Mut	5	1
P-0044062-T01-IM6	P-0044062-T01-IM6	P-0044062	Developmental GI Tract	PANET	Pancreatic Neuroendocrine	PANET	Primary	Pancreas		IMPACT468	80	543	TRUE	1	1	Pancreatic Cancer	Pancreatic Neuroendocrine Tumor	0.075	0.08	Stable	No	No	No	No	No	Yes	No	No	No	No	No	No	No	No	No	No	No	No	No	No	No	1.7294	Pancreas	Mut	Wild	Wild	Mut	2	3
P-0044178-T01-IM6	P-0044178-T01-IM6	P-0044178	Developmental GI Tract	PANET	Pancreatic Neuroendocrine	PANET	Metastasis	Pancreas	Lymph	IMPACT468	80	211	TRUE	3	2	Pancreatic Cancer	Pancreatic Neuroendocrine Tumor	0.057	6.74	Indeterminate	Yes	No	No	No	No	Yes	No	No	No	No	No	No	No	No	No	No	No	No	No	No	No	2.59409	Lymph	Mut	Mut	Wild	Mut	3	0
P-0044604-T01-IM6	P-0044604-T01-IM6	P-0044604	Developmental GI Tract	PANET	Pancreatic Neuroendocrine	PANET	Primary	Pancreas		IMPACT468	80	252	TRUE	1	1	Pancreatic Cancer	Pancreatic Neuroendocrine Tumor	0.814	3.65	Do not report	No	No	No	No	No	Yes	No	No	No	No	No	No	No	No	No	No	No	No	No	No	No	2.59409	Pancreas	Mut	Mut	Wild	Mut	3	0
P-0044792-T01-IM6	P-0044792-T01-IM6	P-0044792	Developmental GI Tract	PANET	Pancreatic Neuroendocrine	PANET	Metastasis	Pancreas	Liver	IMPACT468	80	660	TRUE	2	2	Pancreatic Cancer	Pancreatic Neuroendocrine Tumor	0.714	4.48	Do not report	Yes	No	No	No	No	Yes	No	No	No	No	No	No	No	No	No	No	No	No	No	No	No	3.45879	Liver	Wild	Wild	Wild	Wild	4	0
P-0045719-T01-IM6	P-0045719-T01-IM6	P-0045719	Developmental GI Tract	PANET	Pancreatic Neuroendocrine	PANET	Primary	Pancreas		IMPACT468	50	442	TRUE	2	1	Pancreatic Cancer	Pancreatic Neuroendocrine Tumor	0.003	0	Stable	Yes	No	No	No	No	No	No	No	No	No	No	No	No	No	No	No	No	No	No	No	No	0	Pancreas	Wild	Wild	Wild	Wild	0	0
P-0045817-T01-IM6	P-0045817-T01-IM6	P-0045817	Developmental GI Tract	PANET	Pancreatic Neuroendocrine	PANET	Metastasis	Pancreas	Liver	IMPACT468	30	850	TRUE	1	1	Pancreatic Cancer	Pancreatic Neuroendocrine Tumor	0.785	1.05	Stable	No	No	No	No	No	Yes	No	No	No	No	No	No	No	No	No	No	No	No	No	No	No	1.7294	Liver	Mut	Wild	Wild	Mut	2	0
P-0046277-T01-IM6	P-0046277-T01-IM6	P-0046277	Developmental GI Tract	PANET	Pancreatic Neuroendocrine	PANET	Metastasis	Pancreas	Unspecified	IMPACT468	10	418	TRUE	4	3	Pancreatic Cancer	Pancreatic Neuroendocrine Tumor	0.289	1.34	Stable	Yes	No	No	No	No	Yes	No	Yes	No	No	No	No	No	No	No	No	No	No	No	No	No	3.45879	Unspecified	Wild	Wild	Wild	Wild	4	3
P-0046290-T01-IM6	P-0046290-T01-IM6	P-0046290	Developmental GI Tract	PANET	Pancreatic Neuroendocrine	PANET	Primary	Pancreas		IMPACT468	30	221	TRUE	2	1	Pancreatic Cancer	Pancreatic Neuroendocrine Tumor	0.367	0.93	Stable	Yes	No	No	No	No	No	No	No	No	No	No	No	No	No	No	No	No	No	No	No	No	3.45879	Pancreas	Mut	Wild	Mut	Mut	4	0
P-0046693-T01-IM6	P-0046693-T01-IM6	P-0046693	Developmental GI Tract	PANET	Pancreatic Neuroendocrine	PANET	Primary	Pancreas		IMPACT468	80	683	TRUE	1	1	Pancreatic Cancer	Pancreatic Neuroendocrine Tumor	0.099	0.12	Stable	Yes	No	No	No	No	No	No	No	No	No	No	No	No	No	No	No	No	No	No	No	No	0.864698	Pancreas	Wild	Wild	Wild	Wild	1	0
P-0046914-T01-IM6	P-0046914-T01-IM6	P-0046914	Developmental GI Tract	PANET	Pancreatic Neuroendocrine	PANET	Metastasis	Pancreas	Liver	IMPACT468	10	486	TRUE	1	1	Pancreatic Cancer	Pancreatic Neuroendocrine Tumor	0	0	Stable	No	No	No	No	No	Yes	No	No	No	No	No	No	No	No	No	No	No	No	No	No	No	0	Liver	Wild	Wild	Wild	Wild	0	4
P-0047236-T01-IM6	P-0047236-T01-IM6	P-0047236	Developmental GI Tract	PANET	Pancreatic Neuroendocrine	PANET	Metastasis	Pancreas	Liver	IMPACT468	20	379	TRUE	1	1	Pancreatic Cancer	Pancreatic Neuroendocrine Tumor	0.267	0.18	Stable	No	No	No	No	No	Yes	No	No	No	No	No	No	No	No	No	No	No	No	No	No	No	0.864698	Liver	Wild	Wild	Wild	Wild	1	0
P-0048010-T01-IM6	P-0048010-T01-IM6	P-0048010	Developmental GI Tract	PANET	Pancreatic Neuroendocrine	PANET	Metastasis	Pancreas	Liver	IMPACT468	60	826	TRUE	5	4	Pancreatic Cancer	Pancreatic Neuroendocrine Tumor	0.121	0.16	Stable	Yes	No	Yes	No	No	Yes	No	No	No	No	Yes	No	No	No	No	No	No	No	No	No	No	0.864698	Liver	Wild	Wild	Wild	Wild	1	5
P-0049081-T01-IM6	P-0049081-T01-IM6	P-0049081	Developmental GI Tract	PANET	Pancreatic Neuroendocrine	PANET	Metastasis	Pancreas	Liver	IMPACT468	40	617	TRUE	3	2	Pancreatic Cancer	Pancreatic Neuroendocrine Tumor	0.321	0.38	Stable	Yes	No	No	No	No	Yes	No	No	No	No	No	No	No	No	No	No	No	No	No	No	No	0	Liver	Wild	Wild	Wild	Wild	0	8
P-0049898-T01-IM6	P-0049898-T01-IM6	P-0049898	Developmental GI Tract	PANET	Pancreatic Neuroendocrine	PANET	Metastasis	Pancreas	Liver	IMPACT468	20	220	TRUE	2	2	Pancreatic Cancer	Pancreatic Neuroendocrine Tumor	0.441	0.32	Stable	Yes	No	No	No	No	Yes	No	No	No	No	No	No	No	No	No	No	No	No	No	No	No	3.45879	Liver	Mut	Mut	Wild	Mut	4	0
[truncated: 6 more columns]
