# Supplementary material for: Multiregion WES of metastatic pancreatic neuroendocrine tumors revealed heterogeneity in genomic alterations, immune microenvironment and evolutionary patterns
Source: Cell Commun Signal. 2024 Mar 6;22:164. doi: 10.1186/s12964-024-01545-6 (PMC10916270; doi:10.1186/s12964-024-01545-6)
Supplement: Supplementary file 1 — Supplementary Material 1. [file 12964_2024_1545_MOESM1_ESM.zip › Table.S4.MSK.PANET.actionable mutations.xlsx]

## Sheet: Mut_MSK.PANET
Hugo_Symbol	Entrez_Gene_Id	Center	NCBI_Build	Chromosome	Start_Position	End_Position	Strand	Consequence	Variant_Classification	Variant_Type	Reference_Allele	Tumor_Seq_Allele1	Tumor_Seq_Allele2	dbSNP_RS	dbSNP_Val_Status	Tumor_Sample_Barcode	Matched_Norm_Sample_Barcode	Match_Norm_Seq_Allele1	Match_Norm_Seq_Allele2	Tumor_Validation_Allele1	Tumor_Validation_Allele2	Match_Norm_Validation_Allele1	Match_Norm_Validation_Allele2	Verification_Status	Validation_Status	Mutation_Status	Sequencing_Phase	Sequence_Source	Validation_Method	Score	BAM_File	Sequencer	t_ref_count	t_alt_count	n_ref_count	n_alt_count	HGVSc	HGVSp	HGVSp_Short	Transcript_ID	RefSeq	Protein_position	Codons	Exon_Number	COMMENTS	AA_MAF	AFR_MAF	ALLELE_NUM	AMR_MAF
PTEN	5728	MSKCC	GRCh37	10	89624296	89624296	+	missense_variant	Missense_Mutation	SNP	G	G	C			P-0049898-T01-IM6									Unknown	SOMATIC				MSK-IMPACT			97	49	548	0	ENST00000371953.3:c.70G>C	p.Asp24His	p.D24H	ENST00000371953	NM_000314.4	24	Gac/Cac
PTEN	5728	MSKCC	GRCh37	10	89692994	89693017	+	splice_donor_variant,coding_sequence_variant,intron_variant	Splice_Site	DEL	ACCAGAGACAAAAAGGTAAGTTAT	ACCAGAGACAAAAAGGTAAGTTAT	-			P-0045817-T01-IM6									Unknown	SOMATIC				MSK-IMPACT			223	109	482	0	ENST00000371953.3:c.478_492+9del		p.X160_splice	ENST00000371953	NM_000314.4	160
TSC1	7248	MSKCC	GRCh37	9	135798741	135798741	+	stop_gained	Nonsense_Mutation	SNP	T	T	A			P-0044031-T01-IM6									Unknown	SOMATIC				MSK-IMPACT			120	116	174	0	ENST00000298552.3:c.502A>T	p.Lys168Ter	p.K168*	ENST00000298552	NM_001162426.1	168	Aaa/Taa
ARID1A	8289	MSKCC	GRCh37	1	27105793	27105793	+	stop_gained	Nonsense_Mutation	SNP	G	G	T			P-0033739-T01-IM6									Unknown	SOMATIC				MSK-IMPACT			259	14	384	0	ENST00000324856.7:c.5404G>T	p.Glu1802Ter	p.E1802*	ENST00000324856	NM_006015.4	1802	Gag/Tag
TSC2	0	MSKCC	GRCh37	16	2137898	2137898	+	missense_variant	Missense_Mutation	SNP	C	C	T			P-0030778-T01-IM6									Unknown	SOMATIC				MSK-IMPACT			395	291	530	1	ENST00000219476.3:c.5024C>T	p.Pro1675Leu	p.P1675L	ENST00000219476	NM_000548.3	1675	cCg/cTg
TSC2	0	MSKCC	GRCh37	16	2134999	2134999	+	stop_gained	Nonsense_Mutation	SNP	C	C	A	rs74363455		P-0030513-T01-IM6									Unknown	SOMATIC				MSK-IMPACT			832	275	706	0	ENST00000219476.3:c.4541C>A	p.Ser1514Ter	p.S1514*	ENST00000219476	NM_000548.3	1514	tCa/tAa
ARID1A	0	MSKCC	GRCh37	1	27094365	27094374	+	frameshift_variant	Frame_Shift_Del	DEL	GACCGTTATC	GACCGTTATC	-			P-0027149-T01-IM6									Unknown	SOMATIC				MSK-IMPACT			535	211	551	0	ENST00000324856.7:c.3073_3082del	p.Asp1025TrpfsTer11	p.D1025Wfs*11	ENST00000324856	NM_006015.4	1025	GACCGTTATCtg/tg
ATM	0	MSKCC	GRCh37	11	108117799	108117799	+	missense_variant	Missense_Mutation	SNP	G	G	A	rs202160435		P-0001313-T02-IM6									Unknown	SOMATIC				MSK-IMPACT			196	687	610	2	ENST00000278616.4:c.1010G>A	p.Arg337His	p.R337H	ENST00000278616	NM_000051.3	337	cGt/cAt
TSC2	0	MSKCC	GRCh37	16	2108877	2108877	+	splice_region_variant,intron_variant	Splice_Region	SNP	A	A	C			P-0004185-T02-IM6									Unknown	SOMATIC				MSK-IMPACT			129	464	499	0	ENST00000219476.3:c.975+3A>C		p.X325_splice	ENST00000219476	NM_000548.3	325
PTEN	5728	MSKCC	GRCh37	10	89720811	89720812	+	frameshift_variant	Frame_Shift_Ins	INS	-	-	A			P-0015140-T01-IM6									Unknown	SOMATIC				MSK-IMPACT			101	88	249	0	ENST00000371953.3:c.968dup	p.Asn323LysfsTer2	p.N323Kfs*2	ENST00000371953	NM_000314.4	321	aca/acAa
KRAS	0	MSKCC	GRCh37	12	25398279	25398279	+	missense_variant	Missense_Mutation	SNP	C	C	T			P-0015140-T01-IM6									Unknown	SOMATIC				MSK-IMPACT			591	301	445	1	ENST00000256078.4:c.40G>A	p.Val14Ile	p.V14I	ENST00000256078	NM_033360.2	14	Gta/Ata
PTEN	0	MSKCC	GRCh37	10	89685300	89685300	+	stop_gained	Nonsense_Mutation	SNP	C	C	A			P-0015340-T01-IM6									Unknown	SOMATIC				MSK-IMPACT			195	111	369	0	ENST00000371953.3:c.195C>A	p.Tyr65Ter	p.Y65*	ENST00000371953	NM_000314.4	65	taC/taA
TSC2	0	MSKCC	GRCh37	16	2104350	2104350	+	stop_gained	Nonsense_Mutation	SNP	C	C	A			P-0016585-T01-IM6									Unknown	SOMATIC				MSK-IMPACT			50	562	634	0	ENST00000219476.3:c.390C>A	p.Tyr130Ter	p.Y130*	ENST00000219476	NM_000548.3	130	taC/taA
TSC2	0	MSKCC	GRCh37	16	2138596	2138596	+	frameshift_variant	Frame_Shift_Del	DEL	C	C	-			P-0016901-T01-IM6									Unknown	SOMATIC				MSK-IMPACT			222	420	455	0	ENST00000219476.3:c.5409del	p.Phe1803LeufsTer23	p.F1803Lfs*23	ENST00000219476	NM_000548.3	1803	ttC/tt
TSC2	0	MSKCC	GRCh37	16	2125942	2126472	+	splice_acceptor_variant,splice_donor_variant,coding_sequence_variant,intron_variant	Splice_Site	DEL	GGCCTTGCGGCAGAAAGCCCCGGCAGCCTTTGTCCCCAAGGCCTGAGCGCCTCGGTTTTTTGCACTTCATGCCCTGGGGATGTTTCCCTGCTGCCAGGATGGAGTGCCAGCCCCCTTCTCATCTCAGGTTTAATCAGTACATCGTGTGTCTGGCCCATCACGTCATAGCCATGTGGTTCATCAGGTGCCGCCTGCCCTTCCGGAAGGATTTTGTCCCTTTCATCACTAAGGTGGGCTCAGGGCCGGTGAAGGCTGTGTCTCTCGGTAGGCCAGGGCTTGCTTTGCCCTTGGCTGTCCATGGTCGGGCAGAGTGACAGGCAGGTGGAGGGCAGTGGGAGGGTGTTTGGGGCTGTGCCTGTGGCGCTGGGGGCTCTGCTGGGCAGCCTGCAGGGCTTTGAT…	GGCCTTGCGGCAGAAAGCCCCGGCAGCCTTTGTCCCCAAGGCCTGAGCGCCTCGGTTTTTTGCACTTCATGCCCTGGGGATGTTTCCCTGCTGCCAGGATGGAGTGCCAGCCCCCTTCTCATCTCAGGTTTAATCAGTACATCGTGTGTCTGGCCCATCACGTCATAGCCATGTGGTTCATCAGGTGCCGCCTGCCCTTCCGGAAGGATTTTGTCCCTTTCATCACTAAGGTGGGCTCAGGGCCGGTGAAGGCTGTGTCTCTCGGTAGGCCAGGGCTTGCTTTGCCCTTGGCTGTCCATGGTCGGGCAGAGTGACAGGCAGGTGGAGGGCAGTGGGAGGGTGTTTGGGGCTGTGCCTGTGGCGCTGGGGGCTCTGCTGGGCAGCCTGCAGGGCTTTGAT…	-			P-0017348-T01-IM6									Unknown	SOMATIC				MSK-IMPACT			259	543	367	0	ENST00000219476.3:c.2639+51_2743-18del		p.X880_splice	ENST00000219476	NM_000548.3	880
TSC2	0	MSKCC	GRCh37	16	2122849	2122849	+	splice_acceptor_variant	Splice_Site	SNP	G	G	A			P-0017466-T01-IM6									Unknown	SOMATIC				MSK-IMPACT			518	28	424	0	ENST00000219476.3:c.2221-1G>A		p.X741_splice	ENST00000219476	NM_000548.3	741
TSC2	0	MSKCC	GRCh37	16	2131595	2131595	+	splice_acceptor_variant	Splice_Site	SNP	G	G	A	rs200739533		P-0017466-T01-IM6									Unknown	SOMATIC				MSK-IMPACT			489	48	463	0	ENST00000219476.3:c.3611-1G>A		p.X1204_splice	ENST00000219476	NM_000548.3	1204
PTEN	0	MSKCC	GRCh37	10	89692780	89692780	+	stop_gained	Nonsense_Mutation	SNP	T	T	G			P-0018232-T01-IM6									Unknown	SOMATIC				MSK-IMPACT			609	34	705	0	ENST00000371953.3:c.264T>G	p.Tyr88Ter	p.Y88*	ENST00000371953	NM_000314.4	88	taT/taG
TSC2	0	MSKCC	GRCh37	16	2111865	2111871	+	splice_acceptor_variant,intron_variant	Splice_Site	DEL	ACTGCAG	ACTGCAG	-			P-0019275-T01-IM6									Unknown	SOMATIC				MSK-IMPACT			273	162	420	0	ENST00000219476.3:c.1120-5_1121del		p.X374_splice	ENST00000219476	NM_000548.3	374
PTEN	5728	MSKCC	GRCh37	10	89720799	89720802	+	frameshift_variant	Frame_Shift_Del	DEL	TACT	TACT	-			P-0019281-T01-IM6									Unknown	SOMATIC				MSK-IMPACT			67	57	237	0	ENST00000371953.3:c.955_958del	p.Thr319Ter	p.T319*	ENST00000371953	NM_000314.4	317	gTACTt/gt
KRAS	3845	MSKCC	GRCh37	12	25378561	25378561	+	missense_variant	Missense_Mutation	SNP	G	G	A	rs1057519725		P-0019646-T01-IM6									Unknown	SOMATIC				MSK-IMPACT			478	203	507	0	ENST00000256078.4:c.437C>T	p.Ala146Val	p.A146V	ENST00000256078	NM_033360.2	146	gCa/gTa
PTEN	5728	MSKCC	GRCh37	10	89717770	89717770	+	frameshift_variant	Frame_Shift_Del	DEL	A	A	-			P-0019753-T01-IM6									Unknown	SOMATIC				MSK-IMPACT			249	146	416	2	ENST00000371953.3:c.800del	p.Lys267ArgfsTer9	p.K267Rfs*9	ENST00000371953	NM_000314.4	265	ctA/ct
TSC2	0	MSKCC	GRCh37	16	2124308	2124317	+	frameshift_variant	Frame_Shift_Del	DEL	GGCGCTGCCT	GGCGCTGCCT	-			P-0025679-T01-IM6									Unknown	SOMATIC				MSK-IMPACT			719	212	639	0	ENST00000219476.3:c.2464_2473del	p.Ala822PhefsTer4	p.A822Ffs*4	ENST00000219476	NM_000548.3	821	aaGGCGCTGCCT/aa
MTOR	0	MSKCC	GRCh37	1	11188164	11188164	+	missense_variant	Missense_Mutation	SNP	G	G	C			P-0025493-T01-IM6									Unknown	SOMATIC				MSK-IMPACT			374	106	488	0	ENST00000361445.4:c.5930C>G	p.Thr1977Arg	p.T1977R	ENST00000361445	NM_004958.3	1977	aCa/aGa
TSC2	0	MSKCC	GRCh37	16	2105402	2105402	+	splice_acceptor_variant	Splice_Site	SNP	G	G	A			P-0004595-T02-IM5									Unknown	SOMATIC				MSK-IMPACT			236	526	754	1	ENST00000219476.3:c.482-1G>A		p.X161_splice	ENST00000219476	NM_000548.3	161
TSC2	0	MSKCC	GRCh37	16	2100405	2100406	+	frameshift_variant	Frame_Shift_Del	DEL	TG	TG	-			P-0010445-T01-IM5									Unknown	SOMATIC				MSK-IMPACT			463	289	515	1	ENST00000219476.3:c.143_144del	p.Leu48GlnfsTer18	p.L48Qfs*18	ENST00000219476	NM_000548.3	48	cTG/c
TSC2	0	MSKCC	GRCh37	16	2113052	2113052	+	stop_gained,splice_region_variant	Nonsense_Mutation	SNP	G	G	T			P-0013399-T01-IM5									Unknown	SOMATIC				MSK-IMPACT			130	257	996	6	ENST00000219476.3:c.1441G>T	p.Glu481Ter	p.E481*	ENST00000219476	NM_000548.3	481	Gag/Tag
PTEN	5728	MSKCC	GRCh37	10	89717715	89717716	+	frameshift_variant	Frame_Shift_Ins	INS	-	-	A	rs1393832338		P-0024338-T01-IM6									Unknown	SOMATIC				MSK-IMPACT			288	34	528	0	ENST00000371953.3:c.741dup	p.Pro248ThrfsTer5	p.P248Tfs*5	ENST00000371953	NM_000314.4	247	tta/ttAa
KRAS	0	MSKCC	GRCh37	12	25398262	25398262	+	missense_variant	Missense_Mutation	SNP	C	C	G			P-0014036-T01-IM5									Unknown	SOMATIC				MSK-IMPACT			700	393	388	0	ENST00000256078.4:c.57G>C	p.Leu19Phe	p.L19F	ENST00000256078	NM_033360.2	19	ttG/ttC
PTEN	0	MSKCC	GRCh37	10	89717608	89717608	+	splice_acceptor_variant	Splice_Site	SNP	A	A	G			P-0002369-T01-IM3									Unknown	SOMATIC				MSK-IMPACT			302	31	427	0	ENST00000371953.3:c.635-2A>G		p.X212_splice	ENST00000371953	NM_000314.4	212						NEWRECORD
ARID1A	0	MSKCC	GRCh37	1	27106863	27106867	+	frameshift_variant	Frame_Shift_Del	DEL	AAAGA	AAAGA	-			P-0002369-T01-IM3									Unknown	SOMATIC				MSK-IMPACT			329	104	448	0	ENST00000324856.7:c.6475_6479del	p.Lys2159ProfsTer64	p.K2159Pfs*64	ENST00000324856	NM_006015.4	2158	cgAAAGAac/cgac					NEWRECORD
PTEN	5728	MSKCC	GRCh37	10	89690819	89690820	+	frameshift_variant	Frame_Shift_Del	DEL	TA	TA	-			P-0001886-T01-IM3									Unknown	SOMATIC				MSK-IMPACT			168	132	305	0	ENST00000371953.3:c.227_228del	p.Tyr76Ter	p.Y76*	ENST00000371953	NM_000314.4	76	TAt/t					NEWRECORD
TSC2	0	MSKCC	GRCh37	16	2105402	2105402	+	splice_acceptor_variant	Splice_Site	SNP	G	G	A			P-0001993-T01-IM3									Unknown	SOMATIC				MSK-IMPACT			187	66	354	0	ENST00000219476.3:c.482-1G>A		p.X161_splice	ENST00000219476	NM_000548.3	161						NEWRECORD
ARID1A	0	MSKCC	GRCh37	1	27101662	27101663	+	frameshift_variant	Frame_Shift_Del	DEL	CA	CA	-			P-0006710-T01-IM5									Unknown	SOMATIC				MSK-IMPACT			445	78	522	0	ENST00000324856.7:c.4948_4949del	p.Gln1650AlafsTer47	p.Q1650Afs*47	ENST00000324856	NM_006015.4	1648	gcCAca/gcca					NEWRECORD
NRAS	0	MSKCC	GRCh37	1	115258745	115258745	+	missense_variant	Missense_Mutation	SNP	C	C	T			P-0007076-T03-IM5									Unknown	SOMATIC				MSK-IMPACT			917	75	298	0	ENST00000369535.4:c.37G>A	p.Gly13Ser	p.G13S	ENST00000369535	NM_002524.4	13	Ggt/Agt					NEWRECORD
PTEN	0	MSKCC	GRCh37	10	89685281	89685281	+	stop_gained	Nonsense_Mutation	SNP	C	C	A			P-0007076-T03-IM5									Unknown	SOMATIC				MSK-IMPACT			267	321	247	0	ENST00000371953.3:c.176C>A	p.Ser59Ter	p.S59*	ENST00000371953	NM_000314.4	59	tCa/tAa					NEWRECORD
KRAS	0	MSKCC	GRCh37	12	25380271	25380271	+	missense_variant	Missense_Mutation	SNP	C	C	T			P-0007076-T03-IM5									Unknown	SOMATIC				MSK-IMPACT			1716	250	400	0	ENST00000256078.4:c.187G>A	p.Glu63Lys	p.E63K	ENST00000256078	NM_033360.2	63	Gag/Aag					NEWRECORD
TSC2	0	MSKCC	GRCh37	16	2106696	2106696	+	stop_gained	Nonsense_Mutation	SNP	G	G	T			P-0007076-T03-IM5									Unknown	SOMATIC				MSK-IMPACT			487	717	377	2	ENST00000219476.3:c.700G>T	p.Glu234Ter	p.E234*	ENST00000219476	NM_000548.3	234	Gag/Tag					NEWRECORD
PTCH1	0	MSKCC	GRCh37	9	98209617	98209617	+	frameshift_variant	Frame_Shift_Del	DEL	G	G	-			P-0007076-T03-IM5									Unknown	SOMATIC				MSK-IMPACT			441	31	143	0	ENST00000331920.6:c.3921delC	p.Arg1308GlufsTer64	p.R1308Efs*64	ENST00000331920	NM_000264.3	1307	ccC/cc					NEWRECORD
ARID1A	0	MSKCC	GRCh37	1	27105685	27105685	+	stop_gained	Nonsense_Mutation	SNP	G	G	T			P-0006382-T02-IM5									Unknown	SOMATIC				MSK-IMPACT			211	255	861	0	ENST00000324856.7:c.5296G>T	p.Glu1766Ter	p.E1766*	ENST00000324856	NM_006015.4	1766	Gaa/Taa					NEWRECORD
PTEN	5728	MSKCC	GRCh37	10	89692904	89692904	+	stop_gained	Nonsense_Mutation	SNP	C	C	T	rs121909224		P-0013749-T02-IM6									Unknown	SOMATIC				MSK-IMPACT			762	123	596	1	ENST00000371953.3:c.388C>T	p.Arg130Ter	p.R130*	ENST00000371953	NM_000314.4	130	Cga/Tga					NEWRECORD
MLH1	0	MSKCC	GRCh37	3	37067368	37067368	+	stop_gained	Nonsense_Mutation	SNP	C	C	T			P-0013749-T02-IM6									Unknown	SOMATIC				MSK-IMPACT			636	94	474	0	ENST00000231790.2:c.1279C>T	p.Gln427Ter	p.Q427*	ENST00000231790	NM_000249.3	427	Caa/Taa					NEWRECORD
[truncated: 100 more columns]

## Sheet: Wild_MSK.PANET
Hugo_Symbol	Entrez_Gene_Id	Center	NCBI_Build	Chromosome	Start_Position	End_Position	Strand	Consequence	Variant_Classification	Variant_Type	Reference_Allele	Tumor_Seq_Allele1	Tumor_Seq_Allele2	dbSNP_RS	dbSNP_Val_Status	Tumor_Sample_Barcode	Matched_Norm_Sample_Barcode	Match_Norm_Seq_Allele1	Match_Norm_Seq_Allele2	Tumor_Validation_Allele1	Tumor_Validation_Allele2	Match_Norm_Validation_Allele1	Match_Norm_Validation_Allele2	Verification_Status	Validation_Status	Mutation_Status	Sequencing_Phase	Sequence_Source	Validation_Method	Score	BAM_File	Sequencer	t_ref_count	t_alt_count	n_ref_count	n_alt_count	HGVSc	HGVSp	HGVSp_Short	Transcript_ID	RefSeq	Protein_position	Codons	Exon_Number	COMMENTS	AA_MAF	AFR_MAF	ALLELE_NUM	AMR_MAF
KRAS	3845	MSKCC	GRCh37	12	25398284	25398284	+	missense_variant	Missense_Mutation	SNP	C	C	A	rs121913529		P-0028691-T01-IM6									Unknown	SOMATIC				MSK-IMPACT			263	472	248	0	ENST00000256078.4:c.35G>T	p.Gly12Val	p.G12V	ENST00000256078	NM_033360.2	12	gGt/gTt
ARID1A	8289	MSKCC	GRCh37	1	27056238	27056238	+	stop_gained	Nonsense_Mutation	SNP	C	C	T			P-0044792-T01-IM6									Unknown	SOMATIC				MSK-IMPACT			71	575	590	0	ENST00000324856.7:c.1234C>T	p.Gln412Ter	p.Q412*	ENST00000324856	NM_006015.4	412	Cag/Tag
CDK12	51755	MSKCC	GRCh37	17	37680934	37680935	+	frameshift_variant	Frame_Shift_Del	DEL	CA	CA	-			P-0041570-T01-IM6									Unknown	SOMATIC				MSK-IMPACT			419	104	384	0	ENST00000447079.4:c.3104_3105del	p.His1035LeufsTer6	p.H1035Lfs*6	ENST00000447079	NM_015083.1	1035	CAc/c
KRAS	3845	MSKCC	GRCh37	12	25398284	25398284	+	missense_variant	Missense_Mutation	SNP	C	C	A	rs121913529		P-0042403-T01-IM6									Unknown	SOMATIC				MSK-IMPACT			105	163	526	0	ENST00000256078.4:c.35G>T	p.Gly12Val	p.G12V	ENST00000256078	NM_033360.2	12	gGt/gTt
KRAS	3845	MSKCC	GRCh37	12	25398284	25398284	+	missense_variant	Missense_Mutation	SNP	C	C	T	rs121913529		P-0024569-T01-IM6									Unknown	SOMATIC				MSK-IMPACT			319	461	855	0	ENST00000256078.4:c.35G>A	p.Gly12Asp	p.G12D	ENST00000256078	NM_033360.2	12	gGt/gAt
ATM	472	MSKCC	GRCh37	11	108117798	108117798	+	missense_variant	Missense_Mutation	SNP	C	C	T	rs138398778		P-0029599-T01-IM6									Unknown	SOMATIC				MSK-IMPACT			24	194	368	0	ENST00000278616.4:c.1009C>T	p.Arg337Cys	p.R337C	ENST00000278616	NM_000051.3	337	Cgt/Tgt
ARID1A	0	MSKCC	GRCh37	1	27106632	27106632	+	stop_gained	Nonsense_Mutation	SNP	C	C	A			P-0027191-T01-IM6									Unknown	SOMATIC				MSK-IMPACT			585	171	527	0	ENST00000324856.7:c.6243C>A	p.Cys2081Ter	p.C2081*	ENST00000324856	NM_006015.4	2081	tgC/tgA
NRAS	4893	MSKCC	GRCh37	1	115256529	115256529	+	missense_variant	Missense_Mutation	SNP	T	T	C	rs11554290		P-0026857-T01-IM6									Unknown	SOMATIC				MSK-IMPACT			474	158	631	0	ENST00000369535.4:c.182A>G	p.Gln61Arg	p.Q61R	ENST00000369535	NM_002524.4	61	cAa/cGa
ARID1A	0	MSKCC	GRCh37	1	27088756	27088756	+	stop_gained	Nonsense_Mutation	SNP	C	C	T			P-0015232-T01-IM6									Unknown	SOMATIC				MSK-IMPACT			321	326	940	1	ENST00000324856.7:c.2365C>T	p.Gln789Ter	p.Q789*	ENST00000324856	NM_006015.4	789	Cag/Tag
ATM	0	MSKCC	GRCh37	11	108119831	108119831	+	splice_donor_variant	Splice_Site	SNP	T	T	C			P-0015935-T01-IM6									Unknown	SOMATIC				MSK-IMPACT			386	123	303	0	ENST00000278616.4:c.1235+2T>C		p.X412_splice	ENST00000278616	NM_000051.3	412
BRAF	673	MSKCC	GRCh37	7	140453136	140453136	+	missense_variant	Missense_Mutation	SNP	A	A	T	rs113488022		P-0010162-T01-IM5									Unknown	SOMATIC				MSK-IMPACT			32	437	337	1	ENST00000288602.6:c.1799T>A	p.Val600Glu	p.V600E	ENST00000288602	NM_004333.4	600	gTg/gAg
TSC2	0	MSKCC	GRCh37	16	2134386	2134393	+	frameshift_variant	Frame_Shift_Del	DEL	CTCCCGAG	CTCCCGAG	-			P-0024953-T01-IM6									Unknown	SOMATIC				MSK-IMPACT			225	225	529	2	ENST00000219476.3:c.4165_4172del	p.Pro1389AlafsTer22	p.P1389Afs*22	ENST00000219476	NM_000548.3	1388	tCTCCCGAG/t
ARID1A	0	MSKCC	GRCh37	1	27087346	27087346	+	splice_acceptor_variant	Splice_Site	SNP	G	G	A			P-0024594-T01-IM6									Unknown	SOMATIC				MSK-IMPACT			131	16	396	0	ENST00000324856.7:c.1921-1G>A		p.X641_splice	ENST00000324856	NM_006015.4	641
ARID1A	0	MSKCC	GRCh37	1	27101273	27101273	+	stop_gained	Nonsense_Mutation	SNP	C	C	T			P-0024465-T01-IM6									Unknown	SOMATIC				MSK-IMPACT			316	220	640	1	ENST00000324856.7:c.4555C>T	p.Gln1519Ter	p.Q1519*	ENST00000324856	NM_006015.4	1519	Cag/Tag
ARID1A	0	MSKCC	GRCh37	1	27106211	27106566	+	frameshift_variant	Frame_Shift_Del	DEL	TTGGCATTAGCCCAGCACAGAGCCACCGGAACATCAAGATCCTAGAGGACGAACCCCACAGTAAGGATGAGACCCCACTGTGTACCCTTCTGGACTGGCAGGATTCTCTTGCCAAGCGCTGCGTCTGTGTGTCCAATACCATTCGAAGCCTGTCATTTGTGCCAGGCAATGACTTTGAGATGTCCAAACACCCAGGGCTGCTGCTCATCCTGGGCAAGCTGATCCTGCTGCACCACAAGCACCCAGAACGGAAGCAGGCACCACTAACTTATGAAAAGGAGGAGGAACAGGACCAAGGGGTGAGCTGCAACAAAGTGGAGTGGTGGTGGGACTGCTTGGAGATGCTCCGGGAAAAC	TTGGCATTAGCCCAGCACAGAGCCACCGGAACATCAAGATCCTAGAGGACGAACCCCACAGTAAGGATGAGACCCCACTGTGTACCCTTCTGGACTGGCAGGATTCTCTTGCCAAGCGCTGCGTCTGTGTGTCCAATACCATTCGAAGCCTGTCATTTGTGCCAGGCAATGACTTTGAGATGTCCAAACACCCAGGGCTGCTGCTCATCCTGGGCAAGCTGATCCTGCTGCACCACAAGCACCCAGAACGGAAGCAGGCACCACTAACTTATGAAAAGGAGGAGGAACAGGACCAAGGGGTGAGCTGCAACAAAGTGGAGTGGTGGTGGGACTGCTTGGAGATGCTCCGGGAAAAC	-			P-0024465-T01-IM6									Unknown	SOMATIC				MSK-IMPACT			297	201	631	1	ENST00000324856.7:c.5822_6177del	p.Phe1941TyrfsTer39	p.F1941Yfs*39	ENST00000324856	NM_006015.4	1941	tTTGGCATTAGCCCAGCACAGAGCCACCGGAACATCAAGATCCTAGAGGACGAACCCCACAGTAAGGATGAGACCCCACTGTGTACCCTTCTGGACTGGCAGGATTCTCTTGCCAAGCGCTGCGTCTGTGTGTCCAATACCATTCGAAGCCTGTCATTTGTGCCAGGCAATGACTTTGAGATGTCCAAACACCCAGGGCTGCTGCTCATCCTGGGCAAGCTGATCCTGCTGCACCACAAGCACCCAGAACGGAAGCAGGCACCACTAACTTATGAAAAGGAGGAGGAACAGGACCAAGGGGTGAGCTGCAACAAAGTGGAGTGGTGGTGGGACTGCTTGGAGATGCTCCGGGAAAAC/t
KRAS	3845	MSKCC	GRCh37	12	25398284	25398284	+	missense_variant	Missense_Mutation	SNP	C	C	T	rs121913529		P-0020526-T01-IM6									Unknown	SOMATIC				MSK-IMPACT			495	661	1015	0	ENST00000256078.4:c.35G>A	p.Gly12Asp	p.G12D	ENST00000256078	NM_033360.2	12	gGt/gAt
TSC1	0	MSKCC	GRCh37	9	135781080	135781080	+	stop_gained	Nonsense_Mutation	SNP	T	T	A			P-0002103-T01-IM3									Unknown	SOMATIC				MSK-IMPACT			1111	150	620	0	ENST00000298552.3:c.1885A>T	p.Lys629Ter	p.K629*	ENST00000298552	NM_001162426.1	629	Aag/Tag					NEWRECORD
BRAF	673	MSKCC	GRCh37	7	140453136	140453136	+	missense_variant	Missense_Mutation	SNP	A	A	T	rs113488022		P-0004364-T01-IM5									Unknown	SOMATIC				MSK-IMPACT			183	385	584	0	ENST00000288602.6:c.1799T>A	p.Val600Glu	p.V600E	ENST00000288602	NM_004333.4	600	gTg/gAg					NEWRECORD
ARID1A	0	MSKCC	GRCh37	1	27105811	27105811	+	stop_gained	Nonsense_Mutation	SNP	A	A	T			P-0004364-T01-IM5									Unknown	SOMATIC				MSK-IMPACT			149	220	593	0	ENST00000324856.7:c.5422A>T	p.Lys1808Ter	p.K1808*	ENST00000324856	NM_006015.4	1808	Aag/Tag					NEWRECORD
ARID1A	0	MSKCC	GRCh37	1	27099124	27099124	+	splice_donor_variant	Splice_Site	SNP	G	G	T			P-0001943-T02-IM5									Unknown	SOMATIC				MSK-IMPACT			236	29	398	0	ENST00000324856.7:c.3539+1G>T		p.X1180_splice	ENST00000324856	NM_006015.4	1180						NEWRECORD
KRAS	3845	MSKCC	GRCh37	12	25398285	25398285	+	missense_variant	Missense_Mutation	SNP	C	C	G	rs121913530		P-0009515-T01-IM5									Unknown	SOMATIC				MSK-IMPACT			591	331	329	0	ENST00000256078.4:c.34G>C	p.Gly12Arg	p.G12R	ENST00000256078	NM_033360.2	12	Ggt/Cgt					NEWRECORD
KRAS	0	MSKCC	GRCh37	12	25380275	25380275	+	missense_variant	Missense_Mutation	SNP	T	T	A			P-0005980-T01-IM5									Unknown	SOMATIC				MSK-IMPACT			237	268	488	1	ENST00000256078.4:c.183A>T	p.Gln61His	p.Q61H	ENST00000256078	NM_033360.2	61	caA/caT					NEWRECORD
TSC1	0	MSKCC	GRCh37	9	135787737	135787737	+	stop_gained	Nonsense_Mutation	SNP	G	G	C			P-0012246-T01-IM5									Unknown	SOMATIC				MSK-IMPACT			845	278	717	0	ENST00000298552.3:c.845C>G	p.Ser282Ter	p.S282*	ENST00000298552	NM_001162426.1	282	tCa/tGa					NEWRECORD
ARID1A	0	MSKCC	GRCh37	1	27023895	27023895	+	stop_gained	Nonsense_Mutation	SNP	C	C	A			P-0012246-T01-IM5									Unknown	SOMATIC				MSK-IMPACT			262	205	210	0	ENST00000324856.7:c.1001C>A	p.Ser334Ter	p.S334*	ENST00000324856	NM_006015.4	334	tCg/tAg					NEWRECORD
TSC2	0	MSKCC	GRCh37	16	2098674	2098689	+	frameshift_variant	Frame_Shift_Del	DEL	GGACTGGGAACACCGA	GGACTGGGAACACCGA	TTCTG			P-0013655-T01-IM5									Unknown	SOMATIC				MSK-IMPACT			399	328	578	2	ENST00000219476.3:c.58_73delinsTTCTG	p.Gly20PhefsTer11	p.G20Ffs*11	ENST00000219476	NM_000548.3	20	GGACTGGGAACACCGAgg/TTCTGgg					NEWRECORD
BRAF	673	MSKCC	GRCh37	7	140453136	140453136	+	missense_variant	Missense_Mutation	SNP	A	A	T	rs113488022		P-0000879-T03-IM5									Unknown	SOMATIC				MSK-IMPACT			428	308	345	0	ENST00000288602.6:c.1799T>A	p.Val600Glu	p.V600E	ENST00000288602	NM_004333.4	600	gTg/gAg					NEWRECORD
NRAS	4893	MSKCC	GRCh37	1	115256529	115256529	+	missense_variant	Missense_Mutation	SNP	T	T	C	rs11554290		P-0000879-T03-IM5									Unknown	SOMATIC				MSK-IMPACT			318	188	401	0	ENST00000369535.4:c.182A>G	p.Gln61Arg	p.Q61R	ENST00000369535	NM_002524.4	61	cAa/cGa					NEWRECORD
TSC1	0	MSKCC	GRCh37	9	135781515	135781516	+	frameshift_variant	Frame_Shift_Del	DEL	TA	TA	G			P-0010692-T01-IM5									Unknown	SOMATIC				MSK-IMPACT			230	1070	888	0	ENST00000298552.3:c.1449_1450delinsC	p.Arg484GlufsTer48	p.R484Efs*48	ENST00000298552	NM_001162426.1	483	tcTAga/tcCga					NEWRECORD
[truncated: 100 more columns]
