# Supplementary material for: Multiregion WES of metastatic pancreatic neuroendocrine tumors revealed heterogeneity in genomic alterations, immune microenvironment and evolutionary patterns
Source: Cell Commun Signal. 2024 Mar 6;22:164. doi: 10.1186/s12964-024-01545-6 (PMC10916270; doi:10.1186/s12964-024-01545-6)
Supplement: Supplementary file 1 — Supplementary Material 1. [file 12964_2024_1545_MOESM1_ESM.zip › Table.S5.Sample information.xlsx]

## Sheet: Sheet1
Tumor_Sample_Barcode	PatientID	MEN1/DAXX_type	Grade	Ki-67_index	mean_coverage	target_duplicate_rate	on_target	q20_perc	q30_perc	cellularity_Sequenza	Ploidy_Sequenza	cellularity_combined	mean_coverage*cellularity_combined	MSI_level	MSI	TMB	MATH_score	TNB_count	purity_FACETS	ploidy_FACETS	genome_doubled	LST	TAI	LOH	HRD
P1-lymph-2	P1	Mut	G2	0.03	278.937	0.397249	0.792239	0.973315	0.935953	0.52	3.1	0.61	170.152	MSS	0.26	1.17949	66.0253		0.5542	3.542	TRUE	6	18	2	26
P1-lymph-3	P1	Mut	G2	0.01	263.824	0.406782	0.799098	0.974634	0.937327	0.56	3.1	0.38	100.253	MSS	0.27	1.46154	67.4773		0.5394	3.709	TRUE	5	17	4	26
P1-lymph-4	P1	Mut	G2	0.03	255.734	0.411488	0.760788	0.974217	0.937234	0.32	2.1	0.46	117.638	MSS	0.29	1.28205	38.7646		0.3	3.564	FALSE	5	7	0	12
P1-pancreas-4	P1	Mut	G2	0.05	261.521	0.485382	0.781444	0.972939	0.934018	0.32	3.1	0.41	107.224	MSS	0.26	1.53846	65.8905		0.4131	3.611	TRUE	8	19	5	32
P1-lymph-1	P1	Mut	G2	0.03	363.247	0.339751	0.795646	0.966712	0.919755	0.29	3.1	0.345	125.32	MSS	0.24	0.692308	61.3173	8	0.3134	3.151	TRUE	6	14	3	23
P1-liver-1	P1	Mut	G1	0.01	279.181	0.280016	0.798025	0.960961	0.912504	0.37	3.1	0.435	121.444	MSS	0.27	1.05128	93.2506	12	0.3669	3.172	TRUE	7	18	10	35
P3-pancreas-2	P3	Wild	G2	0.05	328.147	0.387336	0.737167	0.962711	0.914405	0.81	2	0.705	231.344	MSS	0.31	0.538462	62.4469	9	0.2452	2.374	FALSE	9	14	11	34
P3-lymph-3	P3	Wild	G2	0.05	226.452	0.377626	0.742459	0.966624	0.924868	0.35	2	0.475	107.565	MSS	0.3	0.615385	62.7327	9	0.3519	2.19	FALSE	12	11	3	26
P3-lymph-4	P3	Wild	G2	0.05	211.43	0.440392	0.750926	0.968639	0.925003	0.58	2	0.74	156.458	MSS	0.29	0.769231	93.6815	14	0.5523	2.134	FALSE	2	4	5	11
P3-lymph-5	P3	Wild	G2	0.05	304.734	0.41765	0.734297	0.96401	0.916301	0.16	2.1	0.38	115.799	MSS	0.28	0.692308	54.5988	13	0.2583	2.238	FALSE	6	13	4	23
P3-liver	P3	Wild	G2	0.05	250.418	0.372199	0.728075	0.964547	0.918462	0.39	2	0.295	73.8733	MSS	0.28	0.641026	46.2077	7		2	FALSE	1	1	0	2
P4-pancreas-1	P4	Mut	G3	0.3	221.939	0.433371	0.734133	0.967945	0.923793	0.74	3.2	0.745	165.345	MSS	0.31	1.4359	104.628	13	0.7149	3.037	TRUE	6	11	14	31
P4-pancreas-2	P4	Mut	G3	0.25	222.776	0.441688	0.758138	0.968344	0.924352	0.76	1.6	0.68	151.488	MSS	0.3	1.53846	106.002	12	0.5922	3.043	TRUE	4	12	8	24
P4-pancreas-3	P4	Mut	G3	0.3	204.053	0.409895	0.748007	0.965692	0.920563	0.59	3.1	0.695	141.817	MSS	0.31	1.48718	104.207	12	0.5622	3.089	TRUE	5	14	10	29
P4-pancreas-5	P4	Mut	G3	0.3	202.109	0.434241	0.737475	0.965144	0.919291	0.6	2.9	0.675	136.424	MSS	0.3	1.74359	90.5728	22	0.5601	2.929	TRUE	6	13	8	27
P4-liver-1	P4	Mut	G3	0.25	202.534	0.412055	0.749549	0.965793	0.919342	0.88	1.6	0.84	170.129	MSS	0.31	1.58974	114.786	13	0.7644	3.06	TRUE	4	8	10	22
P4-liver-2	P4	Mut	G3	0.25	231.738	0.426991	0.773596	0.963512	0.918333	0.75	1.6	0.775	179.597	MSS	0.3	1.51282	106.009	17	0.575	3.036	TRUE	6	14	8	28
P4-liver-3	P4	Mut	G3	0.3	230.916	0.476457	0.760065	0.968627	0.925257	0.88	3.2	0.84	193.969	MSS	0.32	1.69231	110.716	20	0.8008	2.961	TRUE	8	12	10	30
P4-liver-4	P4	Mut	G3	0.25	236.491	0.476539	0.748801	0.969699	0.926966	0.84	1.6	0.87	205.747	MSS	0.3	1.4359	108.681	16	0.6701	2.806	TRUE	4	8	10	22
P4-lymph	P4	Mut	G2	0.15	201.841	0.394695	0.756167	0.964815	0.921499	0.95	2.1	0.575	116.059	MSS	0.31	1.17949	38.7051	10	0.2478	3.26	TRUE	15	23	2	40
P2-pancreas-2	P2	Mut	G2	0.15	238.088	0.362221	0.762205	0.970816	0.930421	0.82	1.6	0.81	192.851	MSS	0.35	2.92308	84.5451	44	0.6156	3.149	TRUE	5	10	7	22
P2-pancreas-3	P2	Mut	G2	0.15	236.77	0.379028	0.762084	0.962282	0.914921	0.53	3	0.615	145.614	MSS	0.34	3.46154	108.822	48	0.5204	3.343	TRUE	7	20	8	35
P2-pancreas-4	P2	Mut	G2	0.15	233.589	0.37256	0.767657	0.964538	0.918621	0.73	3.1	0.765	178.696	MSS	0.37	3.12821	110.532	42	0.7065	3.281	TRUE	8	18	8	34
P2-liver	P2	Mut	G2	0.1	287.468	0.376889	0.714679	0.970508	0.928735	0.31	2.6	0.28	80.491	MSS	0.3	3.51282	50.5887	45	0.4724	1.563	FALSE	3	3	7	13
P2-lymph	P2	Mut	G2	0.1	254.518	0.399703	0.805046	0.972636	0.931349	0.63	3.2	0.715	181.98	MSS	0.35	3.84615	112.97	45	0.5875	3.07	TRUE	6	10	2	18
P5-pancreas-4	P5	Wild	G2	0.03	243.959	0.362013	0.71945	0.967695	0.918288	0.81	1.9	0.705	171.991	MSS	0.25	0.948718	90.2378	11	0.8005	1.933	FALSE	13	7	7	27
P5-pancreas-3	P5	Wild	G2	0.03	235.978	0.368802	0.667158	0.965555	0.914613	0.71	1.9	0.455	107.37	MSS	0.26	0.769231	101.219	6	0.6674	1.943	FALSE	4	4	3	11
P5-pancreas-2	P5	Wild	G2	0.03	274.06	0.396246	0.720813	0.973295	0.93484	0.72	1.9	0.51	139.771	MSS	0.25	0.769231	103.182	10	0.7025	1.965	FALSE	8	4	3	15
P5-liver-1	P5	Wild	G2	0.03	244.655	0.382968	0.67315	0.967817	0.9183	0.61	1.9	0.555	135.784	MSS	0.25	0.871795	93.4007	8	0.6127	1.963	FALSE	8	3	4	15
P5-pancreas-1	P5	Wild	G2	0.03	219.822	0.374465	0.725588	0.975042	0.93587	0.86	1.9	0.68	149.479	MSS	0.25	0.717949	101.091	8	0.8431	1.979	FALSE	9	4	3	16
P5-lymph-1	P5	Wild	G2	0.03	218.454	0.394204	0.809503	0.970469	0.937659	0.83	2	0.815	178.04	MSS	0.31	1.51282	90.5815	14	0.6721	4.369	TRUE	16	18	5	39
P5-lymph-2	P5	Wild	G2	0.03	253.902	0.457361	0.790697	0.973142	0.938158	0.8	2	0.525	133.299	MSS	0.29	1.02564	103.092	9	0.7723	2.083	FALSE	20	14	6	40
P6-pancreas-5	P6	Mut	G2	0.05	274.798	0.303656	0.691622	0.96875	0.922374	0.59	1.4	0.445	122.285	MSS	0.25	2.10256	86.9143	27	0.3947	2.868	TRUE	10	21	14	45
P6-pancreas-2	P6	Mut	G2	0.05	254.089	0.29208	0.707311	0.961281	0.908622	0.48	2.8	0.44	111.799	MSS	0.26	2.30769	103.384	32	0.4545	2.869	TRUE	8	18	13	39
P6-pancreas-3	P6	Mut	G2	0.05	254.906	0.2875	0.708838	0.969532	0.923477	0.45	2.7	0.525	133.826	MSS	0.26	2.20513	59.5399	34	0.4364	2.861	TRUE	8	16	24	48
P6-pancreas-1	P6	Mut	G2	0.05	292.762	0.301458	0.704578	0.969414	0.923083	0.51	4.1	0.505	147.845	MSS	0.27	2.84615	86.6664	32	0.5722	2.973	TRUE	6	14	19	39
P6-lymph-3	P6	Mut	G2	0.05	222.474	0.394929	0.753179	0.972681	0.934881	0.65	3.2	0.675	150.17	MSS	0.31	2.69231	101.216	37	0.6277	3.661	TRUE	21	28	15	64
P6-liver-1-1	P6	Mut	G2	0.03	219.593	0.404911	0.757403	0.97296	0.935658	0.68	3	0.69	151.519	MSS	0.31	2.71795	92.4226	35	0.6367	3.488	TRUE	14	28	8	50
P6-lymph-2	P6	Mut	G2	0.05	234.772	0.379454	0.751465	0.971445	0.933894	0.63	3.2	0.715	167.862	MSS	0.31	2.41026	108.871	35	0.5924	3.281	TRUE	15	26	14	55
P6-liver-1-2	P6	Mut	G2	0.03	221.637	0.427906	0.760744	0.969818	0.929604	0.66	3	0.68	150.713	MSS	0.31	2.53846	85.6107	34	0.6444	3.287	TRUE	10	21	18	49
P6-lymph-1	P6	Mut	G2	0.03	237.572	0.389717	0.762764	0.969242	0.929142	0.63	3.2	0.715	169.864	MSS	0.3	2.4359	106.329	34	0.6086	2.842	TRUE	11	18	10	39
P7-lymph-1	P7	Mut	G2	0.1	256.228	0.552925	0.811729	0.96794	0.924571	0.76	3	0.78	199.858	MSS	0.3	1.66667	90.7698	11	0.7005	3.242	TRUE	7	19	13	39
P7-pancreas-2	P7	Mut	G2	0.1	204.787	0.404582	0.770882	0.974658	0.938638	0.68	3.2	0.74	151.542	MSS	0.34	2.61538	60.0963	14	0.6202	3.803	TRUE	13	29	15	57
P7-lymph-2	P7	Mut	G2	0.1	220.028	0.477765	0.804346	0.966538	0.922088	0.61	3.1	0.705	155.12	MSS	0.31	1.97436	66.6191	11	0.5719	3.463	TRUE	13	25	9	47
P7-lymph-8	P7	Mut	G2	0.1	207.615	0.453489	0.810618	0.971078	0.931438	0.68	3.1	0.74	153.635	MSS	0.31	1.64103	83.5324	14	0.6378	3.352	TRUE	13	26	16	55
P7-pancreas-1	P7	Mut	G2	0.15	200.172	0.432084	0.769928	0.97502	0.93961	0.72	3.2	0.76	152.131	MSS	0.31	1.61538	103.527	11	0.6598	3.16	TRUE	11	23	12	46
P7-lymph-3	P7	Mut	G2	0.08	201.86	0.433594	0.773155	0.973904	0.936593	0.65	3.1	0.625	126.162	MSS	0.32	1.64103	82.8836	11	0.6064	3.217	TRUE	5	26	15	46
P7-liver	P7	Mut	G2	0.15	355.908	0.310436	0.704385	0.973158	0.93108	0.28	3.9	0.34	121.009	MSS	0.24	0.717949	75.4836	6	0.2698	3.437	TRUE	23	28	21	72
P10-liver-2	P10	Wild	G1	0.02	392.69	0.287414	0.744154	0.970147	0.928264	0.96	2.2	0.83	325.933	MSS	0.23	0.897436	81.2432	18	0.3112	2.502	FALSE	15	7	0	22
P10-pancreas-3	P10	Wild	G2	0.15	284.782	0.354197	0.711386	0.973852	0.937559	0.95	2.4	0.575	163.75	MSS	0.26	0.948718	62.4694	8	0.326	2.811	FALSE	9	10	0	19
P10-pancreas-4	P10	Wild	G2	0.1	252.164	0.372423	0.711313	0.971722	0.93438	0.17	2.4	0.385	97.0831	MSS	0.25	1.41026	66.9561	13	0.3551	2.532	FALSE	18	8	0	26
P10-lymph-1	P10	Wild	G2	0.05	273.931	0.320188	0.701745	0.9647	0.916464	0.94	2.3	0.87	238.32	MSS	0.25	3.10256	40.6617	27	0.2787	2.643	FALSE	14	9	0	23
P10-lymph-2	P10	Wild	G2	0.05	267.515	0.278009	0.72334	0.970915	0.930766	0.36	2.8	0.38	101.656	MSS	0.24	2.38462	38.9003	17	0.1931	2.913	FALSE	16	16	1	33
P10-lymph-3	P10	Wild	G2	0.05	423.998	0.346776	0.701415	0.971851	0.932082	0.69	2.5	0.745	315.879	MSS	0.24	2.53846	22.7574	16	0.3346	2.605	FALSE	14	9	0	23
P10-lymph-4	P10	Wild	G2	0.03	237.448	0.35757	0.716259	0.973072	0.935191	0.31	2.8	0.405	96.1664	MSS	0.25	0.948718	74.4716	7	0.234	2.753	FALSE	14	11	1	26
P10-lymph-5	P10	Wild	G2	0.03	367.326	0.364936	0.711971	0.970407	0.929715	0.97	2.3	0.835	306.717	MSS	0.23	1.05128	83.9933	13	0.3	2.451	FALSE	14	9	0	23
P12-liver-2	P12	Mut	G1	0.02	234.583	0.35192	0.767678	0.967671	0.924978	0.21	2.9	0.255	59.8187	MSS	0.29	2.25641	56.3913	21	0.5003	3.69	TRUE	8	11	2	21
P12-liver-3	P12	Mut	G1	0.02	256.071	0.34545	0.759611	0.964964	0.917015	0.3	2.9	0.275	70.4195	MSS	0.27	1.41026	65.8693	17	0.2899	3.172	TRUE	5	20	6	31
P12-pancreas-1	P12	Mut	G1	0.02	216.179	0.437806	0.726206	0.967575	0.923237	0.45	3.2	0.6	129.707	MSS	0.28	1.10256	101.451	14	0.4116	3.202	TRUE	7	23	10	40
P12-pancreas-2	P12	Mut	G1	0.02	321.619	0.447984	0.722326	0.967292	0.923233	0.83	1.6	0.865	278.2	MSS	0.29	1.12821	107.915	18	0.6791	3.048	TRUE	1	8	11	20
P12-pancreas-3	P12	Mut	G1	0.02	268.39	0.429708	0.726299	0.967826	0.923328	0.62	3.1	0.66	177.137	MSS	0.29	1.38462	87.552	15	0.5915	3.032	TRUE	3	15	8	26
P12-pancreas-4	P12	Mut	G1	0.02	256.234	0.352005	0.727998	0.963432	0.914084	0.64	3.1	0.72	184.488	MSS	0.29	1.58974	105.276	18	0.6178	2.99	TRUE	2	10	0	12
P12-lymph-2	P12	Mut	G1	0.02	241.114	0.371353	0.743203	0.969392	0.926195	0.34	3	0.42	101.268	MSS	0.29	1.48718	81.5512	15	0.3224	3.607	TRUE	8	19	3	30
P12-lymph-3	P12	Mut	G1	0.02	234.348	0.395284	0.774278	0.967173	0.922897	0.6	3	0.65	152.326	MSS	0.29	2.02564	62.8833	17	0.5765	3.064	TRUE	7	23	10	40
P12-lymph-4	P12	Mut	G1	0.02	255.27	0.449754	0.750741	0.968327	0.925836	0.66	3.1	0.63	160.82	MSS	0.28	1.30769	99.2653	16	0.6355	3.017	TRUE	4	9	6	19
P12-lymph-5	P12	Mut	G1	0.02	244.127	0.41821	0.765748	0.970152	0.929935	0.72	3.2	0.71	173.33	MSS	0.29	1.38462	96.3772	16	0.683	3.005	TRUE	4	9	4	17
P11-lymph-1	P11	Mut	G2	0.05	310.215	0.347988	0.742721	0.97029	0.929238	0.65	4	0.725	224.906	MSS	0.27	1.23077	76.9459	12	0.6219	3.296	TRUE	23	32	22	77
P11-lymph-2	P11	Mut	G2	0.05	208.058	0.326514	0.747308	0.965076	0.920939	0.52	3.8	0.61	126.915	MSS	0.28	1.12821	75.2792	7	0.5022	3.395	TRUE	25	34	16	75
P11-lymph-3	P11	Mut	G2	0.05	269.62	0.362465	0.758342	0.968518	0.925009	0.29	4.5	0.445	119.981	MSS	0.26	1.23077	66.0954	10	0.2609	4.657	TRUE	33	33	26	92
P11-lymph-4	P11	Mut	G2	0.05	248.022	0.386154	0.750559	0.974397	0.938091	0.54	4.6	0.52	128.971	MSS	0.28	1.48718	62.2101	13	0.5855	3.278	TRUE	26	34	17	77
P11-pancreas-1	P11	Mut	G2	0.05	345.037	0.386802	0.730658	0.972231	0.933509	0.8	3.8	0.65	224.274	MSS	0.29	1.23077	101.358	12	0.7598	3.299	TRUE	17	28	28	73
P11-pancreas-2	P11	Mut	G2	0.03	380.795	0.331507	0.760127	0.971146	0.931211	0.42	4.4	0.41	156.126	MSS	0.26	1.20513	78.1242	14	0.557	3.607	TRUE	25	31	31	87
P11-pancreas-3	P11	Mut	G2	0.05	230.167	0.373501	0.737656	0.973444	0.938103	0.72	4.1	0.81	186.435	MSS	0.29	1.23077	94.5218	14	0.6942	3.775	TRUE	21	36	15	72
P11-pancreas-4	P11	Mut	G2	0.05	255.913	0.369037	0.733415	0.966391	0.919626	0.85	3.8	0.875	223.924	MSS	0.31	1.48718	106.645	11	0.7918	3.93	TRUE	24	25	22	71
P11-liver-2	P11	Mut	G2	0.1	216.02	0.411489	0.776763	0.967655	0.922708	0.54	3.8	0.67	144.733	MSS	0.29	1.25641	88.5809	10	0.6127	2.17	FALSE	21	29	7	57
